# Supplementary material for: Integrated transcriptomic and metabolomic profiling identifies IbADCL1 as a key regulator of folate biosynthesis in sweet potato storage roots
Source: Food Chem (Oxf). 2025 Sep 13;11:100302. doi: 10.1016/j.fochms.2025.100302 (PMC12494576; doi:10.1016/j.fochms.2025.100302)
Supplement: Supplementary material 4 — Table S3-S6 [file mmc4.xlsx]

## Sheet: Y25-S1_vs_968-19-S1
Table S3 Y25-S1_vs_968-19-S1GO enrichment
Ontology	ID	Description	GeneRatio	BgRatio	pvalue	p.adjust	Count	Up	Down
Cellular component	GO:0009522	photosystem I	20/2869	42/31391	1.0981e-10	4.15082e-08	20	19	1
Cellular component	GO:0009521	photosystem	28/2869	89/31391	2.91519e-09	5.50971e-07	28	24	4
Cellular component	GO:0009523	photosystem II	19/2869	70/31391	1.12279e-05	0.00141472	19	16	3
Cellular component	GO:0005774	vacuolar membrane	58/2869	452/31391	0.00539587	0.465708	58	29	29
Cellular component	GO:0010287	plastoglobule	13/2869	66/31391	0.00616016	0.465708	13	11	2
Cellular component	GO:0034357	photosynthetic membrane	54/2869	440/31391	0.0162068	1	54	42	12
Cellular component	GO:0030897	HOPS complex	5/2869	19/31391	0.0248858	1	5	2	3
Cellular component	GO:0032300	mismatch repair complex	4/2869	14/31391	0.0330544	1	4	1	3
Cellular component	GO:0008540	proteasome regulatory particle, base subcomplex	7/2869	35/31391	0.0364715	1	7	3	4
Cellular component	GO:0009535	chloroplast thylakoid membrane	49/2869	414/31391	0.0372186	1	49	39	10
Cellular component	GO:0055035	plastid thylakoid membrane	49/2869	414/31391	0.0372186	1	49	39	10
Cellular component	GO:0042651	thylakoid membrane	51/2869	434/31391	0.0381476	1	51	40	11
Cellular component	GO:0035098	ESC/E(Z) complex	4/2869	16/31391	0.0519433	1	4	1	3
Cellular component	GO:0019897	extrinsic component of plasma membrane	15/2869	107/31391	0.0626552	1	15	9	6
Cellular component	GO:0009705	plant-type vacuole membrane	26/2869	208/31391	0.0633148	1	26	11	15
Cellular component	GO:0009513	etioplast	3/2869	11/31391	0.0720894	1	3	1	2
Cellular component	GO:0031519	PcG protein complex	5/2869	26/31391	0.0830554	1	5	1	4
Cellular component	GO:1990391	DNA repair complex	5/2869	26/31391	0.0830554	1	5	1	4
Cellular component	GO:0000419	RNA polymerase V complex	7/2869	42/31391	0.0844066	1	7	4	3
Cellular component	GO:0000148	1,3-beta-D-glucan synthase complex	4/2869	19/31391	0.0890904	1	4	1	3
Cellular component	GO:1902555	endoribonuclease complex	4/2869	19/31391	0.0890904	1	4	1	3
Cellular component	GO:0005838	proteasome regulatory particle	10/2869	69/31391	0.0960716	1	10	4	6
Cellular component	GO:0022624	proteasome accessory complex	10/2869	69/31391	0.0960716	1	10	4	6
Cellular component	GO:0000152	nuclear ubiquitin ligase complex	8/2869	54/31391	0.11629	1	8	4	4
Cellular component	GO:0000418	RNA polymerase IV complex	5/2869	29/31391	0.120052	1	5	3	2
Cellular component	GO:0005666	RNA polymerase III complex	5/2869	29/31391	0.120052	1	5	3	2
Cellular component	GO:0080008	Cul4-RING E3 ubiquitin ligase complex	13/2869	103/31391	0.145615	1	13	3	10
Cellular component	GO:0030130	clathrin coat of trans-Golgi network vesicle	4/2869	23/31391	0.153189	1	4	0	4
Cellular component	GO:0005880	nuclear microtubule	3/2869	16/31391	0.174929	1	3	2	1
Cellular component	GO:0005732	sno(s)RNA-containing ribonucleoprotein complex	6/2869	43/31391	0.195734	1	6	2	4
Cellular component	GO:0030132	clathrin coat of coated pit	4/2869	26/31391	0.209721	1	4	0	4
Cellular component	GO:0035097	histone methyltransferase complex	5/2869	35/31391	0.211938	1	5	1	4
Cellular component	GO:0000781	chromosome, telomeric region	3/2869	18/31391	0.223536	1	3	1	2
Cellular component	GO:0031428	box C/D RNP complex	3/2869	18/31391	0.223536	1	3	2	1
Cellular component	GO:0000172	ribonuclease MRP complex	2/2869	10/31391	0.230761	1	2	0	2
Cellular component	GO:0010168	ER body	2/2869	10/31391	0.230761	1	2	0	2
Cellular component	GO:0030677	ribonuclease P complex	2/2869	10/31391	0.230761	1	2	0	2
Cellular component	GO:0005871	kinesin complex	7/2869	56/31391	0.248566	1	7	4	3
Cellular component	GO:0030687	preribosome, large subunit precursor	3/2869	19/31391	0.248745	1	3	0	3
Cellular component	GO:0048471	perinuclear region of cytoplasm	7/2869	57/31391	0.262918	1	7	3	4
Cellular component	GO:0000153	cytoplasmic ubiquitin ligase complex	2/2869	11/31391	0.266021	1	2	0	2
Cellular component	GO:0016328	lateral plasma membrane	2/2869	11/31391	0.266021	1	2	1	1
Cellular component	GO:0034719	SMN-Sm protein complex	2/2869	11/31391	0.266021	1	2	0	2
Cellular component	GO:0071439	clathrin complex	2/2869	11/31391	0.266021	1	2	0	2
Cellular component	GO:0090395	plant cell papilla	2/2869	11/31391	0.266021	1	2	1	1
Cellular component	GO:0019898	extrinsic component of membrane	19/2869	178/31391	0.272507	1	19	12	7
Cellular component	GO:0016471	vacuolar proton-transporting V-type ATPase complex	3/2869	20/31391	0.274346	1	3	1	2
Cellular component	GO:0000502	proteasome complex	13/2869	118/31391	0.281253	1	13	6	7
Cellular component	GO:0009569	chloroplast starch grain	2/2869	12/31391	0.301264	1	2	2	0
Cellular component	GO:0017101	aminoacyl-tRNA synthetase multienzyme complex	2/2869	12/31391	0.301264	1	2	0	2
Cellular component	GO:0030875	rDNA protrusion	2/2869	12/31391	0.301264	1	2	1	1
Cellular component	GO:0043036	starch grain	2/2869	12/31391	0.301264	1	2	2	0
Cellular component	GO:1905369	endopeptidase complex	13/2869	121/31391	0.312367	1	13	6	7
Cellular component	GO:0030125	clathrin vesicle coat	5/2869	41/31391	0.319305	1	5	0	5
Cellular component	GO:0098797	plasma membrane protein complex	9/2869	81/31391	0.320531	1	9	1	8
Cellular component	GO:0017053	transcription repressor complex	3/2869	22/31391	0.326149	1	3	2	1
Cellular component	GO:0032993	protein-DNA complex	20/2869	197/31391	0.344804	1	20	7	13
Cellular component	GO:0046930	pore complex	3/2869	23/31391	0.352093	1	3	2	1
Cellular component	GO:0005788	endoplasmic reticulum lumen	7/2869	63/31391	0.352796	1	7	5	2
Cellular component	GO:1990351	transporter complex	4/2869	33/31391	0.356362	1	4	1	3
Cellular component	GO:0009543	chloroplast thylakoid lumen	8/2869	74/31391	0.364159	1	8	5	3
Cellular component	GO:0031978	plastid thylakoid lumen	8/2869	74/31391	0.364159	1	8	5	3
Cellular component	GO:0005887	integral component of plasma membrane	22/2869	221/31391	0.369461	1	22	13	9
Cellular component	GO:0031588	nucleotide-activated protein kinase complex	2/2869	14/31391	0.370584	1	2	2	0
Cellular component	GO:0070652	HAUS complex	2/2869	14/31391	0.370584	1	2	2	0
Cellular component	GO:0010319	stromule	3/2869	24/31391	0.377912	1	3	3	0
Cellular component	GO:0000118	histone deacetylase complex	9/2869	86/31391	0.386809	1	9	3	6
Cellular component	GO:0005875	microtubule associated complex	11/2869	107/31391	0.387855	1	11	7	4
Cellular component	GO:0043076	megasporocyte nucleus	6/2869	55/31391	0.388821	1	6	5	1
Cellular component	GO:0043078	polar nucleus	6/2869	55/31391	0.388821	1	6	5	1
Cellular component	GO:0034708	methyltransferase complex	5/2869	45/31391	0.394127	1	5	1	4
Cellular component	GO:0012510	trans-Golgi network transport vesicle membrane	4/2869	35/31391	0.39925	1	4	0	4
Cellular component	GO:0005779	integral component of peroxisomal membrane	2/2869	15/31391	0.404233	1	2	0	2
Cellular component	GO:0030874	nucleolar chromatin	2/2869	15/31391	0.404233	1	2	1	1
Cellular component	GO:0031231	intrinsic component of peroxisomal membrane	2/2869	15/31391	0.404233	1	2	0	2
Cellular component	GO:0033180	proton-transporting V-type ATPase, V1 domain	2/2869	15/31391	0.404233	1	2	2	0
Cellular component	GO:0005662	DNA replication factor A complex	6/2869	56/31391	0.405652	1	6	4	2
Cellular component	GO:0005874	microtubule	34/2869	354/31391	0.406691	1	34	20	14
Cellular component	GO:0000932	P-body	13/2869	130/31391	0.409671	1	13	10	3
Cellular component	GO:0030894	replisome	7/2869	67/31391	0.414385	1	7	4	3
Cellular component	GO:0043601	nuclear replisome	7/2869	67/31391	0.414385	1	7	4	3
Cellular component	GO:0099081	supramolecular polymer	35/2869	366/31391	0.414978	1	35	21	14
Cellular component	GO:0099512	supramolecular fiber	35/2869	366/31391	0.414978	1	35	21	14
Cellular component	GO:0099513	polymeric cytoskeletal fiber	35/2869	366/31391	0.414978	1	35	21	14
Cellular component	GO:0000786	nucleosome	10/2869	99/31391	0.419139	1	10	3	7
Cellular component	GO:0030118	clathrin coat	6/2869	57/31391	0.422444	1	6	0	6
Cellular component	GO:0022627	cytosolic small ribosomal subunit	11/2869	110/31391	0.42388	1	11	2	9
Cellular component	GO:0009574	preprophase band	3/2869	26/31391	0.42878	1	3	0	3
Cellular component	GO:0055037	recycling endosome	3/2869	26/31391	0.42878	1	3	3	0
Cellular component	GO:0000307	cyclin-dependent protein kinase holoenzyme complex	7/2869	68/31391	0.429764	1	7	5	2
Cellular component	GO:0043596	nuclear replication fork	7/2869	68/31391	0.429764	1	7	4	3
Cellular component	GO:0042644	chloroplast nucleoid	5/2869	47/31391	0.431407	1	5	3	2
Cellular component	GO:0042646	plastid nucleoid	5/2869	47/31391	0.431407	1	5	3	2
Cellular component	GO:0000151	ubiquitin ligase complex	33/2869	347/31391	0.431887	1	33	12	21
Cellular component	GO:0005786	signal recognition particle, endoplasmic reticulum targeting	2/2869	16/31391	0.43699	1	2	2	0
Cellular component	GO:0033263	CORVET complex	2/2869	16/31391	0.43699	1	2	2	0
Cellular component	GO:0048500	signal recognition particle	2/2869	16/31391	0.43699	1	2	2	0
Cellular component	GO:0000776	kinetochore	4/2869	37/31391	0.441612	1	4	1	3
Cellular component	GO:0031901	early endosome membrane	4/2869	37/31391	0.441612	1	4	1	3
Cellular component	GO:0009505	plant-type cell wall	46/2869	492/31391	0.45828	1	46	22	24
Cellular component	GO:0010494	cytoplasmic stress granule	4/2869	38/31391	0.462464	1	4	3	1
Cellular component	GO:1905368	peptidase complex	14/2869	146/31391	0.466524	1	14	7	7
Cellular component	GO:0016282	eukaryotic 43S preinitiation complex	3/2869	28/31391	0.478076	1	3	2	1
Cellular component	GO:0031977	thylakoid lumen	8/2869	83/31391	0.492074	1	8	5	3
Cellular component	GO:0005852	eukaryotic translation initiation factor 3 complex	3/2869	29/31391	0.501966	1	3	2	1
Cellular component	GO:0030131	clathrin adaptor complex	3/2869	29/31391	0.501966	1	3	0	3
Cellular component	GO:0031012	extracellular matrix	3/2869	29/31391	0.501966	1	3	2	1
Cellular component	GO:0030684	preribosome	7/2869	73/31391	0.505455	1	7	3	4
Cellular component	GO:0031965	nuclear membrane	9/2869	96/31391	0.519379	1	9	5	4
Cellular component	GO:0030140	trans-Golgi network transport vesicle	4/2869	41/31391	0.523172	1	4	0	4
Cellular component	GO:0032588	trans-Golgi network membrane	4/2869	41/31391	0.523172	1	4	4	0
Cellular component	GO:0008541	proteasome regulatory particle, lid subcomplex	3/2869	30/31391	0.525282	1	3	1	2
Cellular component	GO:0033290	eukaryotic 48S preinitiation complex	3/2869	30/31391	0.525282	1	3	2	1
Cellular component	GO:0070993	translation preinitiation complex	3/2869	30/31391	0.525282	1	3	2	1
Cellular component	GO:0005753	mitochondrial proton-transporting ATP synthase complex	2/2869	19/31391	0.528877	1	2	1	1
Cellular component	GO:0019773	proteasome core complex, alpha-subunit complex	2/2869	19/31391	0.528877	1	2	1	1
Cellular component	GO:0045335	phagocytic vesicle	2/2869	19/31391	0.528877	1	2	0	2
Cellular component	GO:0044815	DNA packaging complex	10/2869	108/31391	0.531286	1	10	3	7
Cellular component	GO:1902911	protein kinase complex	10/2869	108/31391	0.531286	1	10	7	3
Cellular component	GO:0042788	polysomal ribosome	9/2869	98/31391	0.544933	1	9	1	8
Cellular component	GO:0072686	mitotic spindle	3/2869	31/31391	0.547979	1	3	2	1
Cellular component	GO:0009514	glyoxysome	2/2869	20/31391	0.557158	1	2	1	1
Cellular component	GO:0009986	cell surface	2/2869	20/31391	0.557158	1	2	1	1
Cellular component	GO:0031306	intrinsic component of mitochondrial outer membrane	2/2869	20/31391	0.557158	1	2	1	1
Cellular component	GO:0031307	integral component of mitochondrial outer membrane	2/2869	20/31391	0.557158	1	2	1	1
Cellular component	GO:0031350	intrinsic component of plastid membrane	2/2869	20/31391	0.557158	1	2	2	0
Cellular component	GO:0031351	integral component of plastid membrane	2/2869	20/31391	0.557158	1	2	2	0
Cellular component	GO:0005776	autophagosome	4/2869	43/31391	0.56175	1	4	2	2
Cellular component	GO:0033176	proton-transporting V-type ATPase complex	4/2869	43/31391	0.56175	1	4	2	2
Cellular component	GO:0033178	proton-transporting two-sector ATPase complex, catalytic domain	4/2869	43/31391	0.56175	1	4	4	0
Cellular component	GO:0061695	transferase complex, transferring phosphorus-containing groups	27/2869	301/31391	0.570224	1	27	15	12
Cellular component	GO:0009295	nucleoid	5/2869	55/31391	0.572971	1	5	3	2
Cellular component	GO:0030136	clathrin-coated vesicle	12/2869	134/31391	0.573372	1	12	4	8
Cellular component	GO:0099023	vesicle tethering complex	12/2869	134/31391	0.573372	1	12	4	8
Cellular component	GO:0030139	endocytic vesicle	4/2869	44/31391	0.580386	1	4	0	4
Cellular component	GO:0031902	late endosome membrane	4/2869	44/31391	0.580386	1	4	4	0
Cellular component	GO:0000176	nuclear exosome (RNase complex)	2/2869	21/31391	0.584207	1	2	1	1
Cellular component	GO:0000177	cytoplasmic exosome (RNase complex)	2/2869	21/31391	0.584207	1	2	1	1
Cellular component	GO:0000922	spindle pole	2/2869	22/31391	0.610013	1	2	1	1
Cellular component	GO:0035838	growing cell tip	2/2869	22/31391	0.610013	1	2	2	0
Cellular component	GO:0042575	DNA polymerase complex	2/2869	22/31391	0.610013	1	2	1	1
Cellular component	GO:0090404	pollen tube tip	2/2869	22/31391	0.610013	1	2	2	0
Cellular component	GO:0036464	cytoplasmic ribonucleoprotein granule	13/2869	149/31391	0.611449	1	13	10	3
Cellular component	GO:1902554	serine/threonine protein kinase complex	8/2869	92/31391	0.611661	1	8	5	3
Cellular component	GO:0032040	small-subunit processome	4/2869	46/31391	0.616247	1	4	3	1
Cellular component	GO:0000275	mitochondrial proton-transporting ATP synthase complex, catalytic sector F(1)	1/2869	10/31391	0.61657	1	1	1	0
Cellular component	GO:0005721	pericentric heterochromatin	1/2869	10/31391	0.61657	1	1	0	1
Cellular component	GO:0005775	vacuolar lumen	1/2869	10/31391	0.61657	1	1	0	1
Cellular component	GO:0031209	SCAR complex	1/2869	10/31391	0.61657	1	1	0	1
Cellular component	GO:0045334	clathrin-coated endocytic vesicle	1/2869	10/31391	0.61657	1	1	0	1
Cellular component	GO:0055038	recycling endosome membrane	1/2869	10/31391	0.61657	1	1	1	0
Cellular component	GO:0090577	RNA polymerase IV transcription regulator complex	1/2869	10/31391	0.61657	1	1	0	1
Cellular component	GO:0150005	enzyme activator complex	1/2869	10/31391	0.61657	1	1	1	0
Cellular component	GO:0031461	cullin-RING ubiquitin ligase complex	24/2869	274/31391	0.617575	1	24	9	15
Cellular component	GO:0000145	exocyst	6/2869	70/31391	0.626163	1	6	1	5
Cellular component	GO:0035770	ribonucleoprotein granule	13/2869	151/31391	0.630904	1	13	10	3
Cellular component	GO:0009707	chloroplast outer membrane	7/2869	82/31391	0.631215	1	7	6	1
Cellular component	GO:0009654	photosystem II oxygen evolving complex	2/2869	23/31391	0.634577	1	2	2	0
Cellular component	GO:0030427	site of polarized growth	2/2869	23/31391	0.634577	1	2	2	0
Cellular component	GO:0034702	ion channel complex	2/2869	23/31391	0.634577	1	2	0	2
Cellular component	GO:0005657	replication fork	8/2869	95/31391	0.648117	1	8	5	3
Cellular component	GO:0016602	CCAAT-binding factor complex	3/2869	36/31391	0.651234	1	3	0	3
Cellular component	GO:0000109	nucleotide-excision repair complex	1/2869	11/31391	0.651625	1	1	0	1
Cellular component	GO:0045261	proton-transporting ATP synthase complex, catalytic core F(1)	2/2869	24/31391	0.65791	1	2	2	0
Cellular component	GO:0005844	polysome	10/2869	120/31391	0.666726	1	10	2	8
Cellular component	GO:0015935	small ribosomal subunit	12/2869	144/31391	0.67378	1	12	2	10
Cellular component	GO:0005801	cis-Golgi network	2/2869	25/31391	0.680032	1	2	1	1
Cellular component	GO:0009527	plastid outer membrane	7/2869	86/31391	0.68087	1	7	6	1
Cellular component	GO:0016469	proton-transporting two-sector ATPase complex	7/2869	86/31391	0.68087	1	7	4	3
Cellular component	GO:0005884	actin filament	1/2869	12/31391	0.683476	1	1	1	0
Cellular component	GO:0015030	Cajal body	1/2869	12/31391	0.683476	1	1	1	0
Cellular component	GO:0030286	dynein complex	1/2869	12/31391	0.683476	1	1	1	0
Cellular component	GO:0033597	mitotic checkpoint complex	1/2869	12/31391	0.683476	1	1	0	1
Cellular component	GO:0062091	Ycf2/FtsHi complex	1/2869	12/31391	0.683476	1	1	1	0
Cellular component	GO:0098807	chloroplast thylakoid membrane protein complex	1/2869	12/31391	0.683476	1	1	1	0
Cellular component	GO:0015630	microtubule cytoskeleton	38/2869	443/31391	0.684166	1	38	22	16
Cellular component	GO:0005905	clathrin-coated pit	5/2869	63/31391	0.693697	1	5	0	5
Cellular component	GO:0055029	nuclear DNA-directed RNA polymerase complex	12/2869	147/31391	0.701083	1	12	5	7
Cellular component	GO:0005680	anaphase-promoting complex	3/2869	39/31391	0.704534	1	3	2	1
Cellular component	GO:0030119	AP-type membrane coat adaptor complex	3/2869	39/31391	0.704534	1	3	0	3
Cellular component	GO:0045259	proton-transporting ATP synthase complex	3/2869	39/31391	0.704534	1	3	2	1
Cellular component	GO:0000428	DNA-directed RNA polymerase complex	14/2869	171/31391	0.705877	1	14	6	8
Cellular component	GO:0005778	peroxisomal membrane	5/2869	64/31391	0.707003	1	5	2	3
Cellular component	GO:0031903	microbody membrane	5/2869	64/31391	0.707003	1	5	2	3
Cellular component	GO:0016604	nuclear body	16/2869	195/31391	0.710894	1	16	8	8
Cellular component	GO:0000779	condensed chromosome, centromeric region	1/2869	13/31391	0.712416	1	1	0	1
Cellular component	GO:0000808	origin recognition complex	1/2869	13/31391	0.712416	1	1	0	1
Cellular component	GO:0005664	nuclear origin of replication recognition complex	1/2869	13/31391	0.712416	1	1	0	1
Cellular component	GO:0030666	endocytic vesicle membrane	1/2869	13/31391	0.712416	1	1	0	1
Cellular component	GO:0042555	MCM complex	1/2869	13/31391	0.712416	1	1	1	0
Cellular component	GO:0030665	clathrin-coated vesicle membrane	5/2869	65/31391	0.7199	1	5	0	5
Cellular component	GO:0000322	storage vacuole	2/2869	27/31391	0.720755	1	2	1	1
Cellular component	GO:0000326	protein storage vacuole	2/2869	27/31391	0.720755	1	2	1	1
Cellular component	GO:0005669	transcription factor TFIID complex	2/2869	27/31391	0.720755	1	2	0	2
Cellular component	GO:0005764	lysosome	6/2869	78/31391	0.728325	1	6	3	3
Cellular component	GO:0030660	Golgi-associated vesicle membrane	5/2869	66/31391	0.732385	1	5	0	5
Cellular component	GO:0000137	Golgi cis cisterna	3/2869	41/31391	0.736458	1	3	0	3
Cellular component	GO:0008250	oligosaccharyltransferase complex	1/2869	14/31391	0.738711	1	1	0	1
Cellular component	GO:0010330	cellulose synthase complex	1/2869	14/31391	0.738711	1	1	1	0
Cellular component	GO:0032586	protein storage vacuole membrane	1/2869	14/31391	0.738711	1	1	1	0
Cellular component	GO:0030880	RNA polymerase complex	15/2869	187/31391	0.738817	1	15	6	9
Cellular component	GO:0000178	exosome (RNase complex)	2/2869	28/31391	0.739423	1	2	1	1
Cellular component	GO:1902495	transmembrane transporter complex	2/2869	28/31391	0.739423	1	2	0	2
Cellular component	GO:0005769	early endosome	7/2869	92/31391	0.746944	1	7	3	4
Cellular component	GO:0019867	outer membrane	12/2869	153/31391	0.751317	1	12	9	3
Cellular component	GO:0031968	organelle outer membrane	12/2869	153/31391	0.751317	1	12	9	3
Cellular component	GO:0009504	cell plate	4/2869	55/31391	0.752389	1	4	1	3
Cellular component	GO:0030176	integral component of endoplasmic reticulum membrane	9/2869	117/31391	0.752552	1	9	4	5
Cellular component	GO:0031227	intrinsic component of endoplasmic reticulum membrane	9/2869	117/31391	0.752552	1	9	4	5
Cellular component	GO:0099503	secretory vesicle	16/2869	201/31391	0.754283	1	16	9	7
Cellular component	GO:0022626	cytosolic ribosome	25/2869	307/31391	0.756436	1	25	6	19
Cellular component	GO:0098687	chromosomal region	10/2869	130/31391	0.76006	1	10	4	6
Cellular component	GO:0005761	mitochondrial ribosome	1/2869	15/31391	0.762602	1	1	1	0
Cellular component	GO:0005782	peroxisomal matrix	1/2869	15/31391	0.762602	1	1	0	1
Cellular component	GO:0031907	microbody lumen	1/2869	15/31391	0.762602	1	1	0	1
Cellular component	GO:0034707	chloride channel complex	1/2869	15/31391	0.762602	1	1	0	1
Cellular component	GO:0045263	proton-transporting ATP synthase complex, coupling factor F(o)	1/2869	15/31391	0.762602	1	1	0	1
Cellular component	GO:0071008	U2-type post-mRNA release spliceosomal complex	1/2869	15/31391	0.762602	1	1	1	0
Cellular component	GO:0016324	apical plasma membrane	3/2869	43/31391	0.765586	1	3	0	3
Cellular component	GO:0031226	intrinsic component of plasma membrane	37/2869	449/31391	0.769964	1	37	19	18
Cellular component	GO:0005815	microtubule organizing center	2/2869	30/31391	0.773564	1	2	2	0
Cellular component	GO:1905354	exoribonuclease complex	2/2869	30/31391	0.773564	1	2	1	1
Cellular component	GO:0005811	lipid droplet	7/2869	95/31391	0.776095	1	7	3	4
Cellular component	GO:0005741	mitochondrial outer membrane	5/2869	70/31391	0.778257	1	5	3	2
Cellular component	GO:0000124	SAGA complex	1/2869	16/31391	0.78431	1	1	1	0
Cellular component	GO:0031312	extrinsic component of organelle membrane	1/2869	16/31391	0.78431	1	1	1	0
Cellular component	GO:0031379	RNA-directed RNA polymerase complex	1/2869	16/31391	0.78431	1	1	0	1
Cellular component	GO:0031380	nuclear RNA-directed RNA polymerase complex	1/2869	16/31391	0.78431	1	1	0	1
Cellular component	GO:0034045	phagophore assembly site membrane	1/2869	16/31391	0.78431	1	1	1	0
Cellular component	GO:0009524	phragmoplast	16/2869	206/31391	0.78699	1	16	6	10
Cellular component	GO:0032592	integral component of mitochondrial membrane	4/2869	58/31391	0.788511	1	4	1	3
Cellular component	GO:0043230	extracellular organelle	2/2869	31/31391	0.789122	1	2	1	1
Cellular component	GO:0070062	extracellular exosome	2/2869	31/31391	0.789122	1	2	1	1
Cellular component	GO:1903561	extracellular vesicle	2/2869	31/31391	0.789122	1	2	1	1
Cellular component	GO:0098573	intrinsic component of mitochondrial membrane	4/2869	59/31391	0.799572	1	4	1	3
Cellular component	GO:0000313	organellar ribosome	1/2869	17/31391	0.804033	1	1	1	0
Cellular component	GO:0000974	Prp19 complex	1/2869	17/31391	0.804033	1	1	0	1
Cellular component	GO:0043073	germ cell nucleus	1/2869	17/31391	0.804033	1	1	1	0
Cellular component	GO:0048188	Set1C/COMPASS complex	1/2869	17/31391	0.804033	1	1	0	1
Cellular component	GO:0097550	transcription preinitiation complex	1/2869	17/31391	0.804033	1	1	0	1
Cellular component	GO:0005876	spindle microtubule	3/2869	46/31391	0.8043	1	3	2	1
Cellular component	GO:0045177	apical part of cell	3/2869	47/31391	0.81595	1	3	0	3
Cellular component	GO:0031305	integral component of mitochondrial inner membrane	2/2869	33/31391	0.817427	1	2	0	2
Cellular component	GO:0030120	vesicle coat	6/2869	87/31391	0.81772	1	6	0	6
Cellular component	GO:0031354	intrinsic component of plastid outer membrane	1/2869	18/31391	0.821953	1	1	1	0
Cellular component	GO:0031355	integral component of plastid outer membrane	1/2869	18/31391	0.821953	1	1	1	0
Cellular component	GO:0031358	intrinsic component of chloroplast outer membrane	1/2869	18/31391	0.821953	1	1	1	0
Cellular component	GO:0031359	integral component of chloroplast outer membrane	1/2869	18/31391	0.821953	1	1	1	0
Cellular component	GO:0070176	DRM complex	1/2869	18/31391	0.821953	1	1	0	1
Cellular component	GO:0090571	RNA polymerase II transcription repressor complex	1/2869	18/31391	0.821953	1	1	0	1
Cellular component	GO:0005798	Golgi-associated vesicle	5/2869	76/31391	0.835364	1	5	0	5
Cellular component	GO:0098590	plasma membrane region	8/2869	115/31391	0.835532	1	8	0	8
Cellular component	GO:0016363	nuclear matrix	1/2869	19/31391	0.838235	1	1	0	1
Cellular component	GO:0032541	cortical endoplasmic reticulum	1/2869	19/31391	0.838235	1	1	0	1
Cellular component	GO:0071014	post-mRNA release spliceosomal complex	1/2869	19/31391	0.838235	1	1	1	0
Cellular component	GO:0005839	proteasome core complex	2/2869	35/31391	0.842278	1	2	1	1
Cellular component	GO:0005819	spindle	11/2869	155/31391	0.848191	1	11	9	2
Cellular component	GO:0005770	late endosome	8/2869	117/31391	0.848939	1	8	7	1
Cellular component	GO:0031969	chloroplast membrane	34/2869	434/31391	0.850048	1	34	21	13
Cellular component	GO:0005675	transcription factor TFIIH holo complex	1/2869	20/31391	0.853029	1	1	0	1
Cellular component	GO:0070461	SAGA-type complex	1/2869	20/31391	0.853029	1	1	1	0
Cellular component	GO:0010369	chromocenter	2/2869	36/31391	0.853516	1	2	1	1
Cellular component	GO:0031304	intrinsic component of mitochondrial inner membrane	2/2869	36/31391	0.853516	1	2	0	2
Cellular component	GO:0000138	Golgi trans cisterna	7/2869	105/31391	0.855251	1	7	6	1
Cellular component	GO:0000775	chromosome, centromeric region	7/2869	105/31391	0.855251	1	7	3	4
Cellular component	GO:0000792	heterochromatin	3/2869	51/31391	0.856808	1	3	0	3
Cellular component	GO:0031301	integral component of organelle membrane	17/2869	232/31391	0.860487	1	17	7	10
Cellular component	GO:0033177	proton-transporting two-sector ATPase complex, proton-transporting domain	2/2869	37/31391	0.864018	1	2	0	2
Cellular component	GO:0035618	root hair	2/2869	37/31391	0.864018	1	2	1	1
Cellular component	GO:0031300	intrinsic component of organelle membrane	17/2869	233/31391	0.864871	1	17	7	10
Cellular component	GO:0010008	endosome membrane	20/2869	270/31391	0.865593	1	20	13	7
Cellular component	GO:0000421	autophagosome membrane	1/2869	22/31391	0.878682	1	1	1	0
Cellular component	GO:0005832	chaperonin-containing T-complex	1/2869	22/31391	0.878682	1	1	1	0
Cellular component	GO:0017119	Golgi transport complex	1/2869	22/31391	0.878682	1	1	1	0
Cellular component	GO:0033179	proton-transporting V-type ATPase, V0 domain	1/2869	22/31391	0.878682	1	1	0	1
Cellular component	GO:0042170	plastid membrane	34/2869	444/31391	0.881822	1	34	21	13
Cellular component	GO:0031970	organelle envelope lumen	2/2869	39/31391	0.882976	1	2	1	1
Cellular component	GO:0030658	transport vesicle membrane	5/2869	83/31391	0.886147	1	5	1	4
Cellular component	GO:0019005	SCF ubiquitin ligase complex	8/2869	124/31391	0.889101	1	8	4	4
Cellular component	GO:0000407	phagophore assembly site	1/2869	23/31391	0.889778	1	1	1	0
Cellular component	GO:0022625	cytosolic large ribosomal subunit	11/2869	164/31391	0.893024	1	11	2	9
Cellular component	GO:0000228	nuclear chromosome	14/2869	204/31391	0.899304	1	14	7	7
Cellular component	GO:0005834	heterotrimeric G-protein complex	1/2869	24/31391	0.899859	1	1	0	1
Cellular component	GO:0030126	COPI vesicle coat	1/2869	24/31391	0.899859	1	1	0	1
Cellular component	GO:0030137	COPI-coated vesicle	1/2869	24/31391	0.899859	1	1	0	1
Cellular component	GO:0030663	COPI-coated vesicle membrane	1/2869	24/31391	0.899859	1	1	0	1
Cellular component	GO:0031011	Ino80 complex	1/2869	24/31391	0.899859	1	1	0	1
Cellular component	GO:0033202	DNA helicase complex	1/2869	24/31391	0.899859	1	1	0	1
Cellular component	GO:0070971	endoplasmic reticulum exit site	1/2869	24/31391	0.899859	1	1	1	0
Cellular component	GO:1905360	GTPase complex	1/2869	24/31391	0.899859	1	1	0	1
Cellular component	GO:0044391	ribosomal subunit	24/2869	329/31391	0.900022	1	24	5	19
Cellular component	GO:0030117	membrane coat	7/2869	113/31391	0.90076	1	7	0	7
Cellular component	GO:0048475	coated membrane	7/2869	113/31391	0.90076	1	7	0	7
Cellular component	GO:0051286	cell tip	2/2869	42/31391	0.906865	1	2	2	0
Cellular component	GO:0060187	cell pole	2/2869	42/31391	0.906865	1	2	2	0
Cellular component	GO:0140534	endoplasmic reticulum protein-containing complex	6/2869	102/31391	0.913417	1	6	1	5
Cellular component	GO:0000159	protein phosphatase type 2A complex	1/2869	26/31391	0.91734	1	1	1	0
Cellular component	GO:0005765	lysosomal membrane	1/2869	26/31391	0.91734	1	1	1	0
Cellular component	GO:0071782	endoplasmic reticulum tubular network	1/2869	26/31391	0.91734	1	1	0	1
Cellular component	GO:0098852	lytic vacuole membrane	1/2869	26/31391	0.91734	1	1	1	0
Cellular component	GO:0101031	chaperone complex	1/2869	26/31391	0.91734	1	1	1	0
Cellular component	GO:0098552	side of membrane	5/2869	89/31391	0.91835	1	5	2	3
Cellular component	GO:0000794	condensed nuclear chromosome	2/2869	44/31391	0.920167	1	2	1	1
Cellular component	GO:0009501	amyloplast	2/2869	44/31391	0.920167	1	2	2	0
Cellular component	GO:0016607	nuclear speck	9/2869	145/31391	0.921814	1	9	4	5
Cellular component	GO:0015934	large ribosomal subunit	12/2869	185/31391	0.922696	1	12	3	9
Cellular component	GO:0005777	peroxisome	29/2869	400/31391	0.924153	1	29	13	16
Cellular component	GO:0042579	microbody	29/2869	400/31391	0.924153	1	29	13	16
Cellular component	GO:0032806	carboxy-terminal domain protein kinase complex	1/2869	27/31391	0.924901	1	1	0	1
Cellular component	GO:0046658	anchored component of plasma membrane	15/2869	228/31391	0.93385	1	15	6	9
Cellular component	GO:0005635	nuclear envelope	13/2869	203/31391	0.936693	1	13	6	7
Cellular component	GO:0005758	mitochondrial intermembrane space	1/2869	29/31391	0.938012	1	1	1	0
Cellular component	GO:0005938	cell cortex	12/2869	191/31391	0.939824	1	12	3	9
Cellular component	GO:0008287	protein serine/threonine phosphatase complex	1/2869	30/31391	0.943683	1	1	1	0
Cellular component	GO:1903293	phosphatase complex	1/2869	30/31391	0.943683	1	1	1	0
Cellular component	GO:0009898	cytoplasmic side of plasma membrane	3/2869	65/31391	0.943879	1	3	1	2
Cellular component	GO:0016459	myosin complex	2/2869	49/31391	0.946011	1	2	2	0
Cellular component	GO:0030135	coated vesicle	14/2869	221/31391	0.948018	1	14	4	10
Cellular component	GO:0070069	cytochrome complex	1/2869	31/31391	0.948835	1	1	1	0
Cellular component	GO:0005802	trans-Golgi network	30/2869	428/31391	0.952226	1	30	19	11
Cellular component	GO:0034399	nuclear periphery	1/2869	33/31391	0.957769	1	1	0	1
Cellular component	GO:0005667	transcription regulator complex	14/2869	227/31391	0.959475	1	14	3	11
Cellular component	GO:0005759	mitochondrial matrix	9/2869	161/31391	0.963722	1	9	7	2
Cellular component	GO:0030133	transport vesicle	6/2869	118/31391	0.964204	1	6	1	5
Cellular component	GO:0005684	U2-type spliceosomal complex	2/2869	55/31391	0.966556	1	2	1	1
Cellular component	GO:0009706	chloroplast inner membrane	7/2869	137/31391	0.971823	1	7	5	2
Cellular component	GO:0009528	plastid inner membrane	7/2869	138/31391	0.973359	1	7	5	2
Cellular component	GO:0000785	chromatin	25/2869	383/31391	0.974101	1	25	9	16
Cellular component	GO:0005643	nuclear pore	3/2869	76/31391	0.974403	1	3	2	1
Cellular component	GO:0033647	host intracellular organelle	1/2869	39/31391	0.976254	1	1	0	1
Cellular component	GO:0033648	host intracellular membrane-bounded organelle	1/2869	39/31391	0.976254	1	1	0	1
Cellular component	GO:0042025	host cell nucleus	1/2869	39/31391	0.976254	1	1	0	1
Cellular component	GO:0000323	lytic vacuole	6/2869	125/31391	0.976255	1	6	3	3
Cellular component	GO:0042995	cell projection	15/2869	254/31391	0.977312	1	15	10	5
Cellular component	GO:0090406	pollen tube	10/2869	185/31391	0.977884	1	10	7	3
Cellular component	GO:0098562	cytoplasmic side of membrane	3/2869	78/31391	0.977889	1	3	1	2
Cellular component	GO:0120025	plasma membrane bounded cell projection	13/2869	228/31391	0.978772	1	13	9	4
Cellular component	GO:0030662	coated vesicle membrane	6/2869	127/31391	0.978934	1	6	0	6
Cellular component	GO:0090575	RNA polymerase II transcription regulator complex	8/2869	157/31391	0.978958	1	8	0	8
Cellular component	GO:0015629	actin cytoskeleton	4/2869	96/31391	0.979728	1	4	4	0
Cellular component	GO:0031234	extrinsic component of cytoplasmic side of plasma membrane	1/2869	41/31391	0.980401	1	1	0	1
Cellular component	GO:0097346	INO80-type complex	1/2869	41/31391	0.980401	1	1	0	1
Cellular component	GO:0030863	cortical cytoskeleton	2/2869	62/31391	0.981079	1	2	0	2
Cellular component	GO:0005797	Golgi medial cisterna	3/2869	84/31391	0.985834	1	3	2	1
Cellular component	GO:0030659	cytoplasmic vesicle membrane	10/2869	195/31391	0.98681	1	10	2	8
Cellular component	GO:0012506	vesicle membrane	10/2869	199/31391	0.989336	1	10	2	8
Cellular component	GO:0031201	SNARE complex	2/2869	69/31391	0.989399	1	2	1	1
Cellular component	GO:0016592	mediator complex	2/2869	71/31391	0.99103	1	2	0	2
Cellular component	GO:0031225	anchored component of membrane	21/2869	361/31391	0.992321	1	21	9	12
Cellular component	GO:0000123	histone acetyltransferase complex	1/2869	52/31391	0.993182	1	1	1	0
Cellular component	GO:0000793	condensed chromosome	2/2869	75/31391	0.993589	1	2	1	1
Cellular component	GO:0071013	catalytic step 2 spliceosome	1/2869	53/31391	0.993806	1	1	1	0
Cellular component	GO:0031985	Golgi cisterna	13/2869	257/31391	0.994879	1	13	8	5
Cellular component	GO:0016591	RNA polymerase II, holoenzyme	3/2869	99/31391	0.995499	1	3	0	3
Cellular component	GO:0030981	cortical microtubule cytoskeleton	1/2869	59/31391	0.996519	1	1	0	1
Cellular component	GO:1904949	ATPase complex	2/2869	84/31391	0.997013	1	2	1	1
Cellular component	GO:0005740	mitochondrial envelope	26/2869	456/31391	0.997513	1	26	13	13
Cellular component	GO:0005881	cytoplasmic microtubule	1/2869	63/31391	0.997629	1	1	0	1
Cellular component	GO:0030134	COPII-coated ER to Golgi transport vesicle	1/2869	63/31391	0.997629	1	1	0	1
Cellular component	GO:0031248	protein acetyltransferase complex	1/2869	63/31391	0.997629	1	1	1	0
Cellular component	GO:1902493	acetyltransferase complex	1/2869	63/31391	0.997629	1	1	1	0
Cellular component	GO:0005795	Golgi stack	13/2869	272/31391	0.997679	1	13	8	5
Cellular component	GO:0031966	mitochondrial membrane	25/2869	444/31391	0.997698	1	25	12	13
Cellular component	GO:0005615	extracellular space	15/2869	303/31391	0.997831	1	15	9	6
Cellular component	GO:0120114	Sm-like protein family complex	2/2869	88/31391	0.99788	1	2	0	2
Cellular component	GO:0070603	SWI/SNF superfamily-type complex	1/2869	71/31391	0.998901	1	1	0	1
Cellular component	GO:0005681	spliceosomal complex	10/2869	265/31391	0.999783	1	10	5	5
Cellular component	GO:0070469	respirasome	2/2869	126/31391	0.999924	1	2	1	1
Cellular component	GO:0098800	inner mitochondrial membrane protein complex	3/2869	152/31391	0.999939	1	3	1	2
Cellular component	GO:1990204	oxidoreductase complex	3/2869	156/31391	0.999957	1	3	2	1
Cellular component	GO:0005743	mitochondrial inner membrane	13/2869	341/31391	0.999959	1	13	3	10
Cellular component	GO:0098798	mitochondrial protein-containing complex	4/2869	192/31391	0.999986	1	4	2	2
Cellular component	GO:0019866	organelle inner membrane	20/2869	481/31391	0.999992	1	20	8	12
Cellular component	GO:0018995	host cellular component	4/2869	206/31391	0.999996	1	4	1	3
Cellular component	GO:0043657	host cell	4/2869	206/31391	0.999996	1	4	1	3
Cellular component	GO:0033643	host cell part	2/2869	185/31391	1	1	2	1	1
Cellular component	GO:0033646	host intracellular part	1/2869	176/31391	1	1	1	0	1
Cellular component	GO:0043656	host intracellular region	1/2869	176/31391	1	1	1	0	1
Biological process	GO:0009765	photosynthesis, light harvesting	17/2797	39/31895	7.94478e-09	1.96157e-05	17	13	4
Biological process	GO:0009768	photosynthesis, light harvesting in photosystem I	11/2797	24/31895	1.96141e-06	0.00242135	11	11	0
Biological process	GO:0009875	pollen-pistil interaction	50/2797	291/31895	3.29305e-06	0.00271018	50	13	37
Biological process	GO:0015979	photosynthesis	52/2797	320/31895	1.09802e-05	0.00677752	52	39	13
Biological process	GO:0048544	recognition of pollen	43/2797	251/31895	1.66395e-05	0.00821657	43	12	31
Biological process	GO:0008037	cell recognition	43/2797	254/31895	2.2391e-05	0.00921388	43	12	31
Biological process	GO:0015849	organic acid transport	41/2797	250/31895	7.1857e-05	0.025345	41	17	24
Biological process	GO:0006865	amino acid transport	27/2797	146/31895	0.00016114	0.0497317	27	14	13
Biological process	GO:0042398	cellular modified amino acid biosynthetic process	13/2797	48/31895	0.000181353	0.0497511	13	7	6
Biological process	GO:0010447	response to acidic pH	6/2797	12/31895	0.000262457	0.0648005	6	3	3
Biological process	GO:0006575	cellular modified amino acid metabolic process	31/2797	186/31895	0.00038613	0.0866687	31	13	18
Biological process	GO:0016144	S-glycoside biosynthetic process	12/2797	48/31895	0.000705475	0.0902591	12	7	5
Biological process	GO:0019758	glycosinolate biosynthetic process	12/2797	48/31895	0.000705475	0.0902591	12	7	5
Biological process	GO:0019761	glucosinolate biosynthetic process	12/2797	48/31895	0.000705475	0.0902591	12	7	5
Biological process	GO:0006577	amino-acid betaine metabolic process	6/2797	14/31895	0.000731139	0.0902591	6	4	2
Biological process	GO:0006578	amino-acid betaine biosynthetic process	6/2797	14/31895	0.000731139	0.0902591	6	4	2
Biological process	GO:0019285	glycine betaine biosynthetic process from choline	6/2797	14/31895	0.000731139	0.0902591	6	4	2
Biological process	GO:0019695	choline metabolic process	6/2797	14/31895	0.000731139	0.0902591	6	4	2
Biological process	GO:0031455	glycine betaine metabolic process	6/2797	14/31895	0.000731139	0.0902591	6	4	2
Biological process	GO:0031456	glycine betaine biosynthetic process	6/2797	14/31895	0.000731139	0.0902591	6	4	2
Biological process	GO:0071588	hydrogen peroxide mediated signaling pathway	7/2797	19/31895	0.000773166	0.0909022	7	2	5
Biological process	GO:0019684	photosynthesis, light reaction	27/2797	163/31895	0.000974517	0.104765	27	21	6
Biological process	GO:0006833	water transport	9/2797	31/31895	0.00102525	0.104765	9	7	2
Biological process	GO:0042044	fluid transport	9/2797	31/31895	0.00102525	0.104765	9	7	2
Biological process	GO:0097164	ammonium ion metabolic process	6/2797	15/31895	0.00112843	0.104765	6	4	2
Biological process	GO:0010231	maintenance of seed dormancy	5/2797	11/31895	0.00151995	0.104765	5	5	0
Biological process	GO:0015837	amine transport	5/2797	11/31895	0.00151995	0.104765	5	0	5
Biological process	GO:0032890	regulation of organic acid transport	5/2797	11/31895	0.00151995	0.104765	5	0	5
Biological process	GO:0032973	amino acid export across plasma membrane	5/2797	11/31895	0.00151995	0.104765	5	0	5
Biological process	GO:0051952	regulation of amine transport	5/2797	11/31895	0.00151995	0.104765	5	0	5
Biological process	GO:0051955	regulation of amino acid transport	5/2797	11/31895	0.00151995	0.104765	5	0	5
Biological process	GO:0080143	regulation of amino acid export	5/2797	11/31895	0.00151995	0.104765	5	0	5
Biological process	GO:0097437	maintenance of dormancy	5/2797	11/31895	0.00151995	0.104765	5	5	0
Biological process	GO:1903789	regulation of amino acid transmembrane transport	5/2797	11/31895	0.00151995	0.104765	5	0	5
Biological process	GO:0016107	sesquiterpenoid catabolic process	6/2797	16/31895	0.0016722	0.104765	6	3	3
Biological process	GO:0043290	apocarotenoid catabolic process	6/2797	16/31895	0.0016722	0.104765	6	3	3
Biological process	GO:0046345	abscisic acid catabolic process	6/2797	16/31895	0.0016722	0.104765	6	3	3
Biological process	GO:0120256	olefinic compound catabolic process	6/2797	16/31895	0.0016722	0.104765	6	3	3
Biological process	GO:1901528	hydrogen peroxide mediated signaling pathway involved in stomatal movement	6/2797	16/31895	0.0016722	0.104765	6	2	4
Biological process	GO:0008300	isoprenoid catabolic process	15/2797	74/31895	0.00169729	0.104765	15	8	7
Biological process	GO:0016115	terpenoid catabolic process	13/2797	60/31895	0.00180131	0.108474	13	6	7
Biological process	GO:0010088	phloem development	21/2797	122/31895	0.00209151	0.122951	21	3	18
Biological process	GO:0046942	carboxylic acid transport	23/2797	139/31895	0.00225392	0.129417	23	8	15
Biological process	GO:0032196	transposition	29/2797	190/31895	0.00236801	0.131344	29	10	19
Biological process	GO:0009268	response to pH	6/2797	17/31895	0.00239388	0.131344	6	3	3
Biological process	GO:0046164	alcohol catabolic process	14/2797	71/31895	0.00311987	0.163893	14	6	8
Biological process	GO:0097237	cellular response to toxic substance	14/2797	71/31895	0.00311987	0.163893	14	8	6
Biological process	GO:0030007	cellular potassium ion homeostasis	6/2797	18/31895	0.00332676	0.17112	6	2	4
Biological process	GO:0009690	cytokinin metabolic process	16/2797	87/31895	0.00344407	0.173186	16	4	12
Biological process	GO:0019932	second-messenger-mediated signaling	18/2797	103/31895	0.00354882	0.173186	18	7	11
Biological process	GO:0015812	gamma-aminobutyric acid transport	5/2797	13/31895	0.0036475	0.173186	5	5	0
Biological process	GO:0035864	response to potassium ion	5/2797	13/31895	0.0036475	0.173186	5	1	4
Biological process	GO:0009308	amine metabolic process	28/2797	188/31895	0.00396312	0.184622	28	7	21
Biological process	GO:0051923	sulfation	14/2797	73/31895	0.00406384	0.185808	14	8	6
Biological process	GO:0042445	hormone metabolic process	36/2797	260/31895	0.00422804	0.189801	36	15	21
Biological process	GO:0043173	nucleotide salvage	8/2797	31/31895	0.0043534	0.191938	8	5	3
Biological process	GO:0042547	cell wall modification involved in multidimensional cell growth	6/2797	19/31895	0.00450534	0.195152	6	3	3
Biological process	GO:1900424	regulation of defense response to bacterium	27/2797	182/31895	0.00485977	0.206875	27	10	17
Biological process	GO:0009831	plant-type cell wall modification involved in multidimensional cell growth	5/2797	14/31895	0.0052677	0.22044	5	2	3
Biological process	GO:0002831	regulation of response to biotic stimulus	56/2797	452/31895	0.00551043	0.226754	56	18	38
Biological process	GO:1903825	organic acid transmembrane transport	22/2797	142/31895	0.00622209	0.250658	22	9	13
Biological process	GO:0120254	olefinic compound metabolic process	25/2797	168/31895	0.00629438	0.250658	25	12	13
Biological process	GO:0006066	alcohol metabolic process	36/2797	267/31895	0.00646684	0.253439	36	17	19
Biological process	GO:0032101	regulation of response to external stimulus	56/2797	458/31895	0.0071877	0.275878	56	18	38
Biological process	GO:0030091	protein repair	5/2797	15/31895	0.00733733	0.275878	5	1	4
Biological process	GO:0098754	detoxification	27/2797	188/31895	0.00750127	0.275878	27	14	13
Biological process	GO:0034198	cellular response to amino acid starvation	6/2797	21/31895	0.00774034	0.275878	6	1	5
Biological process	GO:1990928	response to amino acid starvation	6/2797	21/31895	0.00774034	0.275878	6	1	5
Biological process	GO:0030004	cellular monovalent inorganic cation homeostasis	10/2797	48/31895	0.00783095	0.275878	10	3	7
Biological process	GO:0048439	flower morphogenesis	8/2797	34/31895	0.00791725	0.275878	8	0	8
Biological process	GO:0001682	tRNA 5'-leader removal	4/2797	10/31895	0.00804504	0.275878	4	1	3
Biological process	GO:0099116	tRNA 5'-end processing	4/2797	10/31895	0.00804504	0.275878	4	1	3
Biological process	GO:0010193	response to ozone	13/2797	71/31895	0.0082251	0.278189	13	3	10
Biological process	GO:0003333	amino acid transmembrane transport	18/2797	112/31895	0.0086534	0.288719	18	7	11
Biological process	GO:0016074	sno(s)RNA metabolic process	7/2797	28/31895	0.00902555	0.289167	7	2	5
Biological process	GO:0043144	sno(s)RNA processing	7/2797	28/31895	0.00902555	0.289167	7	2	5
Biological process	GO:1905039	carboxylic acid transmembrane transport	21/2797	138/31895	0.00904983	0.289167	21	8	13
Biological process	GO:0019722	calcium-mediated signaling	16/2797	96/31895	0.00913529	0.289167	16	7	9
Biological process	GO:0071417	cellular response to organonitrogen compound	13/2797	73/31895	0.0103756	0.32427	13	5	8
Biological process	GO:0009691	cytokinin biosynthetic process	9/2797	43/31895	0.0110321	0.335299	9	4	5
Biological process	GO:0034754	cellular hormone metabolic process	16/2797	98/31895	0.0110847	0.335299	16	4	12
Biological process	GO:1900425	negative regulation of defense response to bacterium	11/2797	58/31895	0.0111359	0.335299	11	3	8
Biological process	GO:1990748	cellular detoxification	12/2797	66/31895	0.0114852	0.341649	12	8	4
Biological process	GO:0010148	transpiration	4/2797	11/31895	0.0117737	0.346061	4	4	0
Biological process	GO:0040034	regulation of development, heterochronic	15/2797	91/31895	0.0125328	0.364041	15	0	15
Biological process	GO:2000068	regulation of defense response to insect	8/2797	37/31895	0.0133177	0.382342	8	1	7
Biological process	GO:0110095	cellular detoxification of aldehyde	9/2797	45/31895	0.0148061	0.415413	9	6	3
Biological process	GO:0110096	cellular response to aldehyde	9/2797	45/31895	0.0148061	0.415413	9	6	3
Biological process	GO:0009638	phototropism	7/2797	31/31895	0.0159145	0.441492	7	5	2
Biological process	GO:0010206	photosystem II repair	4/2797	12/31895	0.0164514	0.446357	4	1	3
Biological process	GO:0070301	cellular response to hydrogen peroxide	4/2797	12/31895	0.0164514	0.446357	4	0	4
Biological process	GO:0009408	response to heat	44/2797	363/31895	0.0179659	0.478066	44	25	19
Biological process	GO:0140115	export across plasma membrane	17/2797	112/31895	0.0180073	0.478066	17	4	13
Biological process	GO:0044550	secondary metabolite biosynthetic process	51/2797	432/31895	0.0183839	0.479513	51	26	25
Biological process	GO:0010083	regulation of vegetative meristem growth	6/2797	25/31895	0.0186786	0.479513	6	0	6
Biological process	GO:0010448	vegetative meristem growth	6/2797	25/31895	0.0186786	0.479513	6	0	6
Biological process	GO:0006873	cellular ion homeostasis	29/2797	221/31895	0.0188648	0.479513	29	10	19
Biological process	GO:0006558	L-phenylalanine metabolic process	9/2797	47/31895	0.0194535	0.479513	9	5	4
Biological process	GO:0009593	detection of chemical stimulus	9/2797	47/31895	0.0194535	0.479513	9	3	6
Biological process	GO:1902221	erythrose 4-phosphate/phosphoenolpyruvate family amino acid metabolic process	9/2797	47/31895	0.0194535	0.479513	9	5	4
Biological process	GO:0071941	nitrogen cycle metabolic process	12/2797	71/31895	0.0199546	0.479513	12	6	6
Biological process	GO:2001057	reactive nitrogen species metabolic process	12/2797	71/31895	0.0199546	0.479513	12	5	7
Biological process	GO:0046434	organophosphate catabolic process	25/2797	185/31895	0.020004	0.479513	25	8	17
Biological process	GO:0051321	meiotic cell cycle	42/2797	347/31895	0.0208202	0.488442	42	23	19
Biological process	GO:0006298	mismatch repair	8/2797	40/31895	0.0210088	0.488442	8	3	5
Biological process	GO:0009089	lysine biosynthetic process via diaminopimelate	5/2797	19/31895	0.0211678	0.488442	5	2	3
Biological process	GO:0046451	diaminopimelate metabolic process	5/2797	19/31895	0.0211678	0.488442	5	2	3
Biological process	GO:0031348	negative regulation of defense response	24/2797	177/31895	0.021489	0.489027	24	7	17
Biological process	GO:1901616	organic hydroxy compound catabolic process	15/2797	97/31895	0.0216393	0.489027	15	7	8
Biological process	GO:0019048	modulation by virus of host process	4/2797	13/31895	0.022142	0.489027	4	0	4
Biological process	GO:0044003	modulation by symbiont of host process	4/2797	13/31895	0.022142	0.489027	4	0	4
Biological process	GO:1901605	alpha-amino acid metabolic process	44/2797	368/31895	0.0221835	0.489027	44	18	26
Biological process	GO:0006749	glutathione metabolic process	17/2797	115/31895	0.0228314	0.494669	17	5	12
Biological process	GO:0015711	organic anion transport	24/2797	178/31895	0.0228401	0.494669	24	9	15
Biological process	GO:0042908	xenobiotic transport	13/2797	81/31895	0.0235938	0.506548	13	4	9
Biological process	GO:0002832	negative regulation of response to biotic stimulus	19/2797	134/31895	0.0250428	0.528467	19	4	15
Biological process	GO:0032102	negative regulation of response to external stimulus	19/2797	134/31895	0.0250428	0.528467	19	4	15
Biological process	GO:0019750	chloroplast localization	10/2797	57/31895	0.0252755	0.528858	10	6	4
Biological process	GO:0009636	response to toxic substance	31/2797	246/31895	0.0260772	0.534149	31	15	16
Biological process	GO:0050776	regulation of immune response	31/2797	246/31895	0.0260772	0.534149	31	13	18
Biological process	GO:0009085	lysine biosynthetic process	5/2797	20/31895	0.0262354	0.534149	5	2	3
Biological process	GO:0008033	tRNA processing	22/2797	162/31895	0.0263937	0.534149	22	9	13
Biological process	GO:0055075	potassium ion homeostasis	8/2797	42/31895	0.0276179	0.552253	8	3	5
Biological process	GO:0006816	calcium ion transport	15/2797	100/31895	0.0277357	0.552253	15	8	7
Biological process	GO:0051644	plastid localization	10/2797	58/31895	0.0282213	0.557427	10	6	4
Biological process	GO:0009072	aromatic amino acid family metabolic process	19/2797	136/31895	0.0287131	0.561683	19	9	10
Biological process	GO:0048446	petal morphogenesis	4/2797	14/31895	0.0288917	0.561683	4	0	4
Biological process	GO:0044242	cellular lipid catabolic process	28/2797	220/31895	0.0295881	0.564244	28	12	16
Biological process	GO:0009687	abscisic acid metabolic process	11/2797	67/31895	0.0306072	0.564244	11	7	4
Biological process	GO:0043288	apocarotenoid metabolic process	11/2797	67/31895	0.0306072	0.564244	11	7	4
Biological process	GO:1902644	tertiary alcohol metabolic process	11/2797	67/31895	0.0306072	0.564244	11	7	4
Biological process	GO:0002682	regulation of immune system process	33/2797	269/31895	0.0312939	0.564244	33	13	20
Biological process	GO:0006559	L-phenylalanine catabolic process	6/2797	28/31895	0.031741	0.564244	6	4	2
Biological process	GO:0010207	photosystem II assembly	6/2797	28/31895	0.031741	0.564244	6	4	2
Biological process	GO:1902222	erythrose 4-phosphate/phosphoenolpyruvate family amino acid catabolic process	6/2797	28/31895	0.031741	0.564244	6	4	2
Biological process	GO:0071230	cellular response to amino acid stimulus	9/2797	51/31895	0.0317537	0.564244	9	5	4
Biological process	GO:0140352	export from cell	32/2797	260/31895	0.0322427	0.564244	32	9	23
Biological process	GO:0002253	activation of immune response	15/2797	102/31895	0.0324514	0.564244	15	8	7
Biological process	GO:0016143	S-glycoside metabolic process	15/2797	102/31895	0.0324514	0.564244	15	7	8
Biological process	GO:0019757	glycosinolate metabolic process	15/2797	102/31895	0.0324514	0.564244	15	7	8
Biological process	GO:0019760	glucosinolate metabolic process	15/2797	102/31895	0.0324514	0.564244	15	7	8
Biological process	GO:1901699	cellular response to nitrogen compound	15/2797	102/31895	0.0324514	0.564244	15	6	9
Biological process	GO:0006835	dicarboxylic acid transport	11/2797	68/31895	0.0337245	0.582278	11	1	10
Biological process	GO:2000762	regulation of phenylpropanoid metabolic process	7/2797	36/31895	0.0344957	0.58866	7	4	3
Biological process	GO:0009637	response to blue light	17/2797	121/31895	0.0353342	0.58866	17	12	5
Biological process	GO:0006714	sesquiterpenoid metabolic process	12/2797	77/31895	0.0353999	0.58866	12	7	5
Biological process	GO:0045926	negative regulation of growth	12/2797	77/31895	0.0353999	0.58866	12	0	12
Biological process	GO:0002213	defense response to insect	9/2797	52/31895	0.0355184	0.58866	9	1	8
Biological process	GO:0055082	cellular chemical homeostasis	33/2797	272/31895	0.0358285	0.58866	33	14	19
Biological process	GO:0000966	RNA 5'-end processing	4/2797	15/31895	0.0367297	0.58866	4	1	3
Biological process	GO:0034471	ncRNA 5'-end processing	4/2797	15/31895	0.0367297	0.58866	4	1	3
Biological process	GO:0044282	small molecule catabolic process	46/2797	401/31895	0.0369473	0.58866	46	23	23
Biological process	GO:0034204	lipid translocation	6/2797	29/31895	0.0371478	0.58866	6	5	1
Biological process	GO:0045332	phospholipid translocation	6/2797	29/31895	0.0371478	0.58866	6	5	1
Biological process	GO:0045088	regulation of innate immune response	22/2797	168/31895	0.0377009	0.58866	22	8	14
Biological process	GO:0006553	lysine metabolic process	5/2797	22/31895	0.0385294	0.58866	5	2	3
Biological process	GO:0009864	induced systemic resistance, jasmonic acid mediated signaling pathway	5/2797	22/31895	0.0385294	0.58866	5	3	2
Biological process	GO:0010492	maintenance of shoot apical meristem identity	5/2797	22/31895	0.0385294	0.58866	5	1	4
Biological process	GO:0035821	modulation of process of other organism	5/2797	22/31895	0.0385294	0.58866	5	0	5
Biological process	GO:0051817	modulation of process of other organism involved in symbiotic interaction	5/2797	22/31895	0.0385294	0.58866	5	0	5
Biological process	GO:0048506	regulation of timing of meristematic phase transition	12/2797	78/31895	0.0386241	0.58866	12	0	12
Biological process	GO:0048510	regulation of timing of transition from vegetative to reproductive phase	12/2797	78/31895	0.0386241	0.58866	12	0	12
Biological process	GO:0046856	phosphatidylinositol dephosphorylation	7/2797	37/31895	0.0394372	0.595844	7	2	5
Biological process	GO:0019852	L-ascorbic acid metabolic process	9/2797	53/31895	0.0395781	0.595844	9	2	7
Biological process	GO:0031668	cellular response to extracellular stimulus	35/2797	294/31895	0.03986	0.59645	35	14	21
Biological process	GO:1990961	xenobiotic detoxification by transmembrane export across the plasma membrane	12/2797	79/31895	0.0420491	0.623744	12	4	8
Biological process	GO:0042126	nitrate metabolic process	10/2797	62/31895	0.0424419	0.623744	10	5	5
Biological process	GO:0042128	nitrate assimilation	10/2797	62/31895	0.0424419	0.623744	10	5	5
Biological process	GO:0015914	phospholipid transport	6/2797	30/31895	0.0431088	0.626092	6	5	1
Biological process	GO:0097035	regulation of membrane lipid distribution	6/2797	30/31895	0.0431088	0.626092	6	5	1
Biological process	GO:0006813	potassium ion transport	16/2797	115/31895	0.0434928	0.627974	16	8	8
Biological process	GO:0002683	negative regulation of immune system process	11/2797	71/31895	0.0444062	0.630915	11	3	8
Biological process	GO:1903409	reactive oxygen species biosynthetic process	7/2797	38/31895	0.0448187	0.630915	7	2	5
Biological process	GO:0010067	procambium histogenesis	4/2797	16/31895	0.0456688	0.630915	4	4	0
Biological process	GO:0043248	proteasome assembly	4/2797	16/31895	0.0456688	0.630915	4	2	2
Biological process	GO:0006570	tyrosine metabolic process	5/2797	23/31895	0.0457938	0.630915	5	3	2
Biological process	GO:0048441	petal development	5/2797	23/31895	0.0457938	0.630915	5	0	5
Biological process	GO:0048465	corolla development	5/2797	23/31895	0.0457938	0.630915	5	0	5
Biological process	GO:0008202	steroid metabolic process	26/2797	210/31895	0.0465772	0.630915	26	16	10
Biological process	GO:0044272	sulfur compound biosynthetic process	28/2797	230/31895	0.0480781	0.630915	28	13	15
Biological process	GO:0006767	water-soluble vitamin metabolic process	18/2797	135/31895	0.0483442	0.630915	18	6	12
Biological process	GO:0043200	response to amino acid	11/2797	72/31895	0.0484295	0.630915	11	5	6
Biological process	GO:0043647	inositol phosphate metabolic process	9/2797	55/31895	0.0486139	0.630915	9	4	5
Biological process	GO:0030001	metal ion transport	22/2797	173/31895	0.049577	0.630915	22	11	11
Biological process	GO:0009641	shade avoidance	6/2797	31/31895	0.0496354	0.630915	6	3	3
Biological process	GO:1905613	regulation of developmental vegetative growth	6/2797	31/31895	0.0496354	0.630915	6	0	6
Biological process	GO:0055067	monovalent inorganic cation homeostasis	15/2797	108/31895	0.0500742	0.630915	15	6	9
Biological process	GO:0010243	response to organonitrogen compound	33/2797	280/31895	0.0503513	0.630915	33	11	22
Biological process	GO:0009435	NAD biosynthetic process	3/2797	10/31895	0.0505959	0.630915	3	2	1
Biological process	GO:0016121	carotene catabolic process	3/2797	10/31895	0.0505959	0.630915	3	3	0
Biological process	GO:0030002	cellular anion homeostasis	3/2797	10/31895	0.0505959	0.630915	3	0	3
Biological process	GO:0033520	phytol biosynthetic process	3/2797	10/31895	0.0505959	0.630915	3	2	1
Biological process	GO:0034058	endosomal vesicle fusion	3/2797	10/31895	0.0505959	0.630915	3	0	3
Biological process	GO:0034309	primary alcohol biosynthetic process	3/2797	10/31895	0.0505959	0.630915	3	2	1
Biological process	GO:0046247	terpene catabolic process	3/2797	10/31895	0.0505959	0.630915	3	3	0
Biological process	GO:0090207	regulation of triglyceride metabolic process	3/2797	10/31895	0.0505959	0.630915	3	2	1
Biological process	GO:0120253	hydrocarbon catabolic process	3/2797	10/31895	0.0505959	0.630915	3	3	0
Biological process	GO:1904963	regulation of phytol biosynthetic process	3/2797	10/31895	0.0505959	0.630915	3	2	1
Biological process	GO:0019725	cellular homeostasis	38/2797	330/31895	0.0511244	0.634302	38	18	20
Biological process	GO:0030003	cellular cation homeostasis	25/2797	203/31895	0.0528551	0.64645	25	10	15
Biological process	GO:0080186	developmental vegetative growth	9/2797	56/31895	0.0536036	0.64645	9	1	8
Biological process	GO:0000463	maturation of LSU-rRNA from tricistronic rRNA transcript (SSU-rRNA, 5.8S rRNA, LSU-rRNA)	5/2797	24/31895	0.0538173	0.64645	5	0	5
Biological process	GO:0006646	phosphatidylethanolamine biosynthetic process	5/2797	24/31895	0.0538173	0.64645	5	4	1
Biological process	GO:0006904	vesicle docking involved in exocytosis	5/2797	24/31895	0.0538173	0.64645	5	4	1
Biological process	GO:0046337	phosphatidylethanolamine metabolic process	5/2797	24/31895	0.0538173	0.64645	5	4	1
Biological process	GO:0009825	multidimensional cell growth	13/2797	91/31895	0.0539363	0.64645	13	8	5
Biological process	GO:0009902	chloroplast relocation	8/2797	48/31895	0.0556701	0.657653	8	6	2
Biological process	GO:0051667	establishment of plastid localization	8/2797	48/31895	0.0556701	0.657653	8	6	2
Biological process	GO:0006535	cysteine biosynthetic process from serine	4/2797	17/31895	0.0557069	0.657653	4	1	3
Biological process	GO:0007064	mitotic sister chromatid cohesion	6/2797	32/31895	0.0567356	0.657653	6	2	4
Biological process	GO:0009861	jasmonic acid and ethylene-dependent systemic resistance	6/2797	32/31895	0.0567356	0.657653	6	3	3
Biological process	GO:0009959	negative gravitropism	6/2797	32/31895	0.0567356	0.657653	6	3	3
Biological process	GO:0072525	pyridine-containing compound biosynthetic process	6/2797	32/31895	0.0567356	0.657653	6	3	3
Biological process	GO:0072524	pyridine-containing compound metabolic process	11/2797	74/31895	0.0572001	0.65994	11	6	5
Biological process	GO:0046777	protein autophosphorylation	50/2797	455/31895	0.0579954	0.666003	50	16	34
Biological process	GO:0010087	phloem or xylem histogenesis	34/2797	294/31895	0.0591726	0.676375	34	12	22
Biological process	GO:0120252	hydrocarbon metabolic process	19/2797	148/31895	0.0596265	0.678423	19	9	10
Biological process	GO:0009064	glutamine family amino acid metabolic process	16/2797	120/31895	0.0600501	0.680108	16	6	10
Biological process	GO:0015706	nitrate transport	10/2797	66/31895	0.0608936	0.681591	10	8	2
Biological process	GO:0050777	negative regulation of immune response	10/2797	66/31895	0.0608936	0.681591	10	3	7
Biological process	GO:0071229	cellular response to acid chemical	15/2797	111/31895	0.0610091	0.681591	15	7	8
Biological process	GO:0098771	inorganic ion homeostasis	43/2797	386/31895	0.0623333	0.69037	43	16	27
Biological process	GO:0006312	mitotic recombination	5/2797	25/31895	0.062602	0.69037	5	1	4
Biological process	GO:0009615	response to virus	21/2797	168/31895	0.0627043	0.69037	21	4	17
Biological process	GO:0046839	phospholipid dephosphorylation	7/2797	41/31895	0.063686	0.69037	7	2	5
Biological process	GO:0071496	cellular response to external stimulus	36/2797	316/31895	0.0637559	0.69037	36	15	21
Biological process	GO:0006013	mannose metabolic process	3/2797	11/31895	0.0651542	0.69037	3	1	2
Biological process	GO:0009113	purine nucleobase biosynthetic process	3/2797	11/31895	0.0651542	0.69037	3	1	2
Biological process	GO:0009164	nucleoside catabolic process	3/2797	11/31895	0.0651542	0.69037	3	0	3
Biological process	GO:0009645	response to low light intensity stimulus	3/2797	11/31895	0.0651542	0.69037	3	2	1
Biological process	GO:0034656	nucleobase-containing small molecule catabolic process	3/2797	11/31895	0.0651542	0.69037	3	0	3
Biological process	GO:1903175	fatty alcohol biosynthetic process	3/2797	11/31895	0.0651542	0.69037	3	2	1
Biological process	GO:0031669	cellular response to nutrient levels	28/2797	237/31895	0.0652956	0.69037	28	12	16
Biological process	GO:0009098	leucine biosynthetic process	4/2797	18/31895	0.066828	0.69037	4	2	2
Biological process	GO:0051938	L-glutamate import	4/2797	18/31895	0.066828	0.69037	4	0	4
Biological process	GO:0089718	amino acid import across plasma membrane	4/2797	18/31895	0.066828	0.69037	4	0	4
Biological process	GO:0098712	L-glutamate import across plasma membrane	4/2797	18/31895	0.066828	0.69037	4	0	4
Biological process	GO:0140354	lipid import into cell	4/2797	18/31895	0.066828	0.69037	4	0	4
Biological process	GO:1901703	protein localization involved in auxin polar transport	4/2797	18/31895	0.066828	0.69037	4	4	0
Biological process	GO:0046174	polyol catabolic process	8/2797	50/31895	0.0679957	0.699506	8	3	5
Biological process	GO:0002684	positive regulation of immune system process	15/2797	113/31895	0.0691363	0.705361	15	8	7
Biological process	GO:0050778	positive regulation of immune response	15/2797	113/31895	0.0691363	0.705361	15	8	7
Biological process	GO:1900426	positive regulation of defense response to bacterium	14/2797	104/31895	0.0703626	0.714919	14	6	8
Biological process	GO:0034404	nucleobase-containing small molecule biosynthetic process	16/2797	123/31895	0.0718205	0.724077	16	7	9
Biological process	GO:0048640	negative regulation of developmental growth	5/2797	26/31895	0.0721437	0.724077	5	0	5
Biological process	GO:0140029	exocytic process	5/2797	26/31895	0.0721437	0.724077	5	4	1
Biological process	GO:0009267	cellular response to starvation	26/2797	220/31895	0.0732043	0.731747	26	10	16
Biological process	GO:1901659	glycosyl compound biosynthetic process	20/2797	162/31895	0.0751614	0.748256	20	12	8
Biological process	GO:0006812	cation transport	50/2797	464/31895	0.0756566	0.748256	50	26	24
Biological process	GO:0050801	ion homeostasis	46/2797	423/31895	0.0760641	0.748256	46	17	29
Biological process	GO:0061640	cytoskeleton-dependent cytokinesis	12/2797	87/31895	0.0771886	0.748256	12	7	5
Biological process	GO:1901292	nucleoside phosphate catabolic process	12/2797	87/31895	0.0771886	0.748256	12	5	7
Biological process	GO:0042364	water-soluble vitamin biosynthetic process	15/2797	115/31895	0.0779519	0.748256	15	4	11
Biological process	GO:0016125	sterol metabolic process	20/2797	163/31895	0.0789368	0.748256	20	12	8
Biological process	GO:0006075	(1->3)-beta-D-glucan biosynthetic process	4/2797	19/31895	0.0790041	0.748256	4	1	3
Biological process	GO:0080182	histone H3-K4 trimethylation	4/2797	19/31895	0.0790041	0.748256	4	0	4
Biological process	GO:1901698	response to nitrogen compound	40/2797	363/31895	0.0795241	0.748256	40	13	27
Biological process	GO:0033306	phytol metabolic process	3/2797	12/31895	0.0813884	0.748256	3	2	1
Biological process	GO:0033383	geranyl diphosphate metabolic process	3/2797	12/31895	0.0813884	0.748256	3	0	3
Biological process	GO:0033384	geranyl diphosphate biosynthetic process	3/2797	12/31895	0.0813884	0.748256	3	0	3
Biological process	GO:0034502	protein localization to chromosome	3/2797	12/31895	0.0813884	0.748256	3	0	3
Biological process	GO:0042816	vitamin B6 metabolic process	3/2797	12/31895	0.0813884	0.748256	3	1	2
Biological process	GO:0042819	vitamin B6 biosynthetic process	3/2797	12/31895	0.0813884	0.748256	3	1	2
Biological process	GO:0043433	negative regulation of DNA-binding transcription factor activity	3/2797	12/31895	0.0813884	0.748256	3	2	1
Biological process	GO:0060860	regulation of floral organ abscission	3/2797	12/31895	0.0813884	0.748256	3	1	2
Biological process	GO:0060862	negative regulation of floral organ abscission	3/2797	12/31895	0.0813884	0.748256	3	1	2
Biological process	GO:0009862	systemic acquired resistance, salicylic acid mediated signaling pathway	6/2797	35/31895	0.0815016	0.748256	6	3	3
Biological process	GO:0071483	cellular response to blue light	6/2797	35/31895	0.0815016	0.748256	6	4	2
Biological process	GO:0006772	thiamine metabolic process	5/2797	27/31895	0.0824324	0.748256	5	2	3
Biological process	GO:0009785	blue light signaling pathway	5/2797	27/31895	0.0824324	0.748256	5	3	2
Biological process	GO:0030522	intracellular receptor signaling pathway	5/2797	27/31895	0.0824324	0.748256	5	3	2
Biological process	GO:0042723	thiamine-containing compound metabolic process	5/2797	27/31895	0.0824324	0.748256	5	2	3
Biological process	GO:0045824	negative regulation of innate immune response	9/2797	61/31895	0.0834492	0.753061	9	3	6
Biological process	GO:0006875	cellular metal ion homeostasis	21/2797	174/31895	0.0838501	0.753061	21	9	12
Biological process	GO:0015718	monocarboxylic acid transport	10/2797	70/31895	0.0838767	0.753061	10	1	9
Biological process	GO:0009699	phenylpropanoid biosynthetic process	38/2797	345/31895	0.0859155	0.76857	38	19	19
Biological process	GO:0043455	regulation of secondary metabolic process	13/2797	98/31895	0.0865734	0.77166	13	8	5
Biological process	GO:0008652	cellular amino acid biosynthetic process	32/2797	285/31895	0.088826	0.78889	32	13	19
Biological process	GO:0071472	cellular response to salt stress	8/2797	53/31895	0.0893878	0.791034	8	4	4
Biological process	GO:0009682	induced systemic resistance	10/2797	71/31895	0.0903473	0.791592	10	5	5
Biological process	GO:0016108	tetraterpenoid metabolic process	9/2797	62/31895	0.0904126	0.791592	9	3	6
Biological process	GO:0016116	carotenoid metabolic process	9/2797	62/31895	0.0904126	0.791592	9	3	6
Biological process	GO:0009554	megasporogenesis	4/2797	20/31895	0.0921963	0.804355	4	3	1
Biological process	GO:0043269	regulation of ion transport	18/2797	147/31895	0.0931382	0.809592	18	6	12
Biological process	GO:0031222	arabinan catabolic process	5/2797	28/31895	0.0934523	0.809592	5	1	4
Biological process	GO:0009698	phenylpropanoid metabolic process	44/2797	410/31895	0.0949886	0.810702	44	21	23
Biological process	GO:0019853	L-ascorbic acid biosynthetic process	7/2797	45/31895	0.0953226	0.810702	7	1	6
Biological process	GO:0015698	inorganic anion transport	21/2797	177/31895	0.0960061	0.810702	21	12	9
Biological process	GO:0006885	regulation of pH	8/2797	54/31895	0.0972916	0.810702	8	3	5
Biological process	GO:0009692	ethylene metabolic process	8/2797	54/31895	0.0972916	0.810702	8	3	5
Biological process	GO:0009693	ethylene biosynthetic process	8/2797	54/31895	0.0972916	0.810702	8	3	5
Biological process	GO:0043449	cellular alkene metabolic process	8/2797	54/31895	0.0972916	0.810702	8	3	5
Biological process	GO:0043450	alkene biosynthetic process	8/2797	54/31895	0.0972916	0.810702	8	3	5
Biological process	GO:0006766	vitamin metabolic process	19/2797	158/31895	0.0988636	0.810702	19	6	13
Biological process	GO:0006047	UDP-N-acetylglucosamine metabolic process	3/2797	13/31895	0.0991624	0.810702	3	2	1
Biological process	GO:0006048	UDP-N-acetylglucosamine biosynthetic process	3/2797	13/31895	0.0991624	0.810702	3	2	1
Biological process	GO:0009219	pyrimidine deoxyribonucleotide metabolic process	3/2797	13/31895	0.0991624	0.810702	3	1	2
Biological process	GO:0043692	monoterpene metabolic process	3/2797	13/31895	0.0991624	0.810702	3	1	2
Biological process	GO:0043693	monoterpene biosynthetic process	3/2797	13/31895	0.0991624	0.810702	3	1	2
Biological process	GO:0048194	Golgi vesicle budding	3/2797	13/31895	0.0991624	0.810702	3	2	1
Biological process	GO:0080144	amino acid homeostasis	3/2797	13/31895	0.0991624	0.810702	3	2	1
Biological process	GO:1903173	fatty alcohol metabolic process	3/2797	13/31895	0.0991624	0.810702	3	2	1
Biological process	GO:0016099	monoterpenoid biosynthetic process	6/2797	37/31895	0.100864	0.819649	6	4	2
Biological process	GO:1901607	alpha-amino acid biosynthetic process	26/2797	228/31895	0.100921	0.819649	26	9	17
Biological process	GO:0042446	hormone biosynthetic process	18/2797	149/31895	0.102562	0.82513	18	7	11
Biological process	GO:0120255	olefinic compound biosynthetic process	18/2797	149/31895	0.102562	0.82513	18	9	9
Biological process	GO:0055080	cation homeostasis	39/2797	361/31895	0.102598	0.82513	39	16	23
Biological process	GO:0009611	response to wounding	41/2797	382/31895	0.103632	0.829571	41	17	24
Biological process	GO:0016128	phytosteroid metabolic process	10/2797	73/31895	0.104158	0.829571	10	5	5
Biological process	GO:0016131	brassinosteroid metabolic process	10/2797	73/31895	0.104158	0.829571	10	5	5
Biological process	GO:0031221	arabinan metabolic process	5/2797	29/31895	0.105182	0.831177	5	1	4
Biological process	GO:0000281	mitotic cytokinesis	9/2797	64/31895	0.105332	0.831177	9	6	3
Biological process	GO:0016054	organic acid catabolic process	31/2797	280/31895	0.106049	0.831177	31	17	14
Biological process	GO:0015813	L-glutamate transmembrane transport	4/2797	21/31895	0.106357	0.831177	4	0	4
Biological process	GO:0032958	inositol phosphate biosynthetic process	4/2797	21/31895	0.106357	0.831177	4	2	2
Biological process	GO:0010074	maintenance of meristem identity	17/2797	140/31895	0.10638	0.831177	17	9	8
Biological process	GO:0055065	metal ion homeostasis	33/2797	301/31895	0.108044	0.841516	33	13	20
Biological process	GO:0015743	malate transport	6/2797	38/31895	0.111372	0.864712	6	0	6
Biological process	GO:0009833	plant-type primary cell wall biogenesis	7/2797	47/31895	0.113881	0.869493	7	5	2
Biological process	GO:0006399	tRNA metabolic process	28/2797	252/31895	0.115722	0.869493	28	10	18
Biological process	GO:1903046	meiotic cell cycle process	28/2797	252/31895	0.115722	0.869493	28	15	13
Biological process	GO:0019751	polyol metabolic process	16/2797	132/31895	0.115862	0.869493	16	5	11
Biological process	GO:0006413	translational initiation	11/2797	84/31895	0.11624	0.869493	11	5	6
Biological process	GO:0034293	sexual sporulation	11/2797	84/31895	0.11624	0.869493	11	6	5
Biological process	GO:0043934	sporulation	11/2797	84/31895	0.11624	0.869493	11	6	5
Biological process	GO:0048236	plant-type sporogenesis	11/2797	84/31895	0.11624	0.869493	11	6	5
Biological process	GO:0015850	organic hydroxy compound transport	5/2797	30/31895	0.117597	0.869493	5	3	2
Biological process	GO:0055062	phosphate ion homeostasis	5/2797	30/31895	0.117597	0.869493	5	0	5
Biological process	GO:0072506	trivalent inorganic anion homeostasis	5/2797	30/31895	0.117597	0.869493	5	0	5
Biological process	GO:0009088	threonine biosynthetic process	3/2797	14/31895	0.118327	0.869493	3	1	2
Biological process	GO:0009233	menaquinone metabolic process	3/2797	14/31895	0.118327	0.869493	3	1	2
Biological process	GO:0009234	menaquinone biosynthetic process	3/2797	14/31895	0.118327	0.869493	3	1	2
Biological process	GO:0010960	magnesium ion homeostasis	3/2797	14/31895	0.118327	0.869493	3	1	2
Biological process	GO:0033683	nucleotide-excision repair, DNA incision	3/2797	14/31895	0.118327	0.869493	3	2	1
Biological process	GO:0046349	amino sugar biosynthetic process	3/2797	14/31895	0.118327	0.869493	3	2	1
Biological process	GO:0048829	root cap development	3/2797	14/31895	0.118327	0.869493	3	2	1
Biological process	GO:0010431	seed maturation	15/2797	123/31895	0.120259	0.881067	15	8	7
Biological process	GO:0040020	regulation of meiotic nuclear division	4/2797	22/31895	0.121429	0.882791	4	1	3
Biological process	GO:0043090	amino acid import	4/2797	22/31895	0.121429	0.882791	4	0	4
Biological process	GO:0006893	Golgi to plasma membrane transport	6/2797	39/31895	0.122413	0.882791	6	4	2
Biological process	GO:0009067	aspartate family amino acid biosynthetic process	8/2797	57/31895	0.123272	0.882791	8	2	6
Biological process	GO:0015748	organophosphate ester transport	8/2797	57/31895	0.123272	0.882791	8	6	2
Biological process	GO:0007166	cell surface receptor signaling pathway	20/2797	173/31895	0.123611	0.882791	20	9	11
Biological process	GO:0015740	C4-dicarboxylate transport	7/2797	48/31895	0.123819	0.882791	7	1	6
Biological process	GO:0009991	response to extracellular stimulus	40/2797	378/31895	0.124051	0.882791	40	17	23
Biological process	GO:0006935	chemotaxis	14/2797	114/31895	0.124785	0.882791	14	5	9
Biological process	GO:0010183	pollen tube guidance	14/2797	114/31895	0.124785	0.882791	14	5	9
Biological process	GO:0042330	taxis	14/2797	114/31895	0.124785	0.882791	14	5	9
Biological process	GO:0050918	positive chemotaxis	14/2797	114/31895	0.124785	0.882791	14	5	9
Biological process	GO:0040011	locomotion	15/2797	124/31895	0.126341	0.891247	15	5	10
Biological process	GO:0098656	anion transmembrane transport	42/2797	400/31895	0.127838	0.899235	42	22	20
Biological process	GO:0002181	cytoplasmic translation	13/2797	105/31895	0.129423	0.907802	13	5	8
Biological process	GO:0015749	monosaccharide transmembrane transport	5/2797	31/31895	0.130667	0.911345	5	5	0
Biological process	GO:1900376	regulation of secondary metabolite biosynthetic process	5/2797	31/31895	0.130667	0.911345	5	4	1
Biological process	GO:0032940	secretion by cell	17/2797	145/31895	0.13402	0.925311	17	5	12
Biological process	GO:0016109	tetraterpenoid biosynthetic process	7/2797	49/31895	0.134182	0.925311	7	1	6
Biological process	GO:0016117	carotenoid biosynthetic process	7/2797	49/31895	0.134182	0.925311	7	1	6
Biological process	GO:0046395	carboxylic acid catabolic process	28/2797	257/31895	0.136846	0.925311	28	15	13
Biological process	GO:0006536	glutamate metabolic process	4/2797	23/31895	0.137352	0.925311	4	2	2
Biological process	GO:0009095	aromatic amino acid family biosynthetic process, prephenate pathway	4/2797	23/31895	0.137352	0.925311	4	1	3
Biological process	GO:0009269	response to desiccation	4/2797	23/31895	0.137352	0.925311	4	1	3
Biological process	GO:0010065	primary meristem tissue development	4/2797	23/31895	0.137352	0.925311	4	4	0
Biological process	GO:0042372	phylloquinone biosynthetic process	4/2797	23/31895	0.137352	0.925311	4	2	2
Biological process	GO:0042374	phylloquinone metabolic process	4/2797	23/31895	0.137352	0.925311	4	2	2
Biological process	GO:0006166	purine ribonucleoside salvage	3/2797	15/31895	0.138726	0.925311	3	1	2
Biological process	GO:0006560	proline metabolic process	3/2797	15/31895	0.138726	0.925311	3	1	2
Biological process	GO:0016119	carotene metabolic process	3/2797	15/31895	0.138726	0.925311	3	3	0
Biological process	GO:0043174	nucleoside salvage	3/2797	15/31895	0.138726	0.925311	3	1	2
Biological process	GO:0044209	AMP salvage	3/2797	15/31895	0.138726	0.925311	3	1	2
Biological process	GO:1901141	regulation of lignin biosynthetic process	3/2797	15/31895	0.138726	0.925311	3	2	1
Biological process	GO:0009226	nucleotide-sugar biosynthetic process	9/2797	68/31895	0.13904	0.925311	9	4	5
Biological process	GO:0046364	monosaccharide biosynthetic process	10/2797	78/31895	0.143648	0.948718	10	3	7
Biological process	GO:0015800	acidic amino acid transport	5/2797	32/31895	0.144358	0.948718	5	1	4
Biological process	GO:0046855	inositol phosphate dephosphorylation	5/2797	32/31895	0.144358	0.948718	5	2	3
Biological process	GO:0071545	inositol phosphate catabolic process	5/2797	32/31895	0.144358	0.948718	5	2	3
Biological process	GO:0009809	lignin biosynthetic process	14/2797	117/31895	0.144817	0.948718	14	7	7
Biological process	GO:0050826	response to freezing	7/2797	50/31895	0.144957	0.948718	7	4	3
Biological process	GO:0072329	monocarboxylic acid catabolic process	15/2797	127/31895	0.145623	0.948718	15	7	8
Biological process	GO:0009074	aromatic amino acid family catabolic process	6/2797	41/31895	0.146016	0.948718	6	4	2
Biological process	GO:0016098	monoterpenoid metabolic process	6/2797	41/31895	0.146016	0.948718	6	4	2
Biological process	GO:0006869	lipid transport	27/2797	249/31895	0.147385	0.9551	27	15	12
Biological process	GO:0006091	generation of precursor metabolites and energy	46/2797	448/31895	0.148244	0.958152	46	35	11
Biological process	GO:0006665	sphingolipid metabolic process	8/2797	60/31895	0.152507	0.96787	8	2	6
Biological process	GO:0009110	vitamin biosynthetic process	16/2797	138/31895	0.152547	0.96787	16	4	12
Biological process	GO:0009629	response to gravity	16/2797	138/31895	0.152547	0.96787	16	9	7
Biological process	GO:0120251	hydrocarbon biosynthetic process	16/2797	138/31895	0.152547	0.96787	16	6	10
Biological process	GO:0006074	(1->3)-beta-D-glucan metabolic process	4/2797	24/31895	0.154059	0.96787	4	1	3
Biological process	GO:0009130	pyrimidine nucleoside monophosphate biosynthetic process	4/2797	24/31895	0.154059	0.96787	4	3	1
Biological process	GO:0009228	thiamine biosynthetic process	4/2797	24/31895	0.154059	0.96787	4	1	3
Biological process	GO:0009963	positive regulation of flavonoid biosynthetic process	4/2797	24/31895	0.154059	0.96787	4	2	2
Biological process	GO:0033674	positive regulation of kinase activity	4/2797	24/31895	0.154059	0.96787	4	2	2
Biological process	GO:0034308	primary alcohol metabolic process	4/2797	24/31895	0.154059	0.96787	4	2	2
Biological process	GO:0042724	thiamine-containing compound biosynthetic process	4/2797	24/31895	0.154059	0.96787	4	1	3
Biological process	GO:0009965	leaf morphogenesis	20/2797	179/31895	0.156459	0.971835	20	7	13
Biological process	GO:0009827	plant-type cell wall modification	9/2797	70/31895	0.157738	0.971835	9	4	5
Biological process	GO:0000910	cytokinesis	18/2797	159/31895	0.158207	0.971835	18	10	8
Biological process	GO:0009627	systemic acquired resistance	18/2797	159/31895	0.158207	0.971835	18	5	13
Biological process	GO:0042542	response to hydrogen peroxide	13/2797	109/31895	0.15841	0.971835	13	6	7
Biological process	GO:0016103	diterpenoid catabolic process	3/2797	16/31895	0.160201	0.971835	3	2	1
Biological process	GO:0045487	gibberellin catabolic process	3/2797	16/31895	0.160201	0.971835	3	2	1
Biological process	GO:0051552	flavone metabolic process	3/2797	16/31895	0.160201	0.971835	3	3	0
Biological process	GO:0051553	flavone biosynthetic process	3/2797	16/31895	0.160201	0.971835	3	3	0
Biological process	GO:0051554	flavonol metabolic process	3/2797	16/31895	0.160201	0.971835	3	3	0
Biological process	GO:0051555	flavonol biosynthetic process	3/2797	16/31895	0.160201	0.971835	3	3	0
Biological process	GO:0072350	tricarboxylic acid metabolic process	3/2797	16/31895	0.160201	0.971835	3	2	1
Biological process	GO:0098869	cellular oxidant detoxification	3/2797	16/31895	0.160201	0.971835	3	2	1
Biological process	GO:2000122	negative regulation of stomatal complex development	3/2797	16/31895	0.160201	0.971835	3	0	3
Biological process	GO:0009642	response to light intensity	20/2797	180/31895	0.162362	0.978777	20	12	8
Biological process	GO:0009395	phospholipid catabolic process	8/2797	61/31895	0.162931	0.978777	8	1	7
Biological process	GO:1900673	olefin metabolic process	8/2797	61/31895	0.162931	0.978777	8	3	5
Biological process	GO:1900674	olefin biosynthetic process	8/2797	61/31895	0.162931	0.978777	8	3	5
Biological process	GO:0046903	secretion	17/2797	150/31895	0.165384	0.983494	17	5	12
Biological process	GO:0007033	vacuole organization	13/2797	110/31895	0.166142	0.983494	13	6	7
Biological process	GO:0010252	auxin homeostasis	7/2797	52/31895	0.167679	0.983494	7	3	4
Biological process	GO:0098876	vesicle-mediated transport to the plasma membrane	7/2797	52/31895	0.167679	0.983494	7	4	3
Biological process	GO:0010078	maintenance of root meristem identity	10/2797	81/31895	0.170564	0.983494	10	6	4
Biological process	GO:0019827	stem cell population maintenance	18/2797	161/31895	0.17099	0.983494	18	9	9
Biological process	GO:0098727	maintenance of cell number	18/2797	161/31895	0.17099	0.983494	18	9	9
Biological process	GO:0006002	fructose 6-phosphate metabolic process	4/2797	25/31895	0.17148	0.983494	4	3	1
Biological process	GO:0006144	purine nucleobase metabolic process	4/2797	25/31895	0.17148	0.983494	4	2	2
Biological process	GO:0031365	N-terminal protein amino acid modification	4/2797	25/31895	0.17148	0.983494	4	1	3
Biological process	GO:0051090	regulation of DNA-binding transcription factor activity	4/2797	25/31895	0.17148	0.983494	4	2	2
Biological process	GO:0072523	purine-containing compound catabolic process	4/2797	25/31895	0.17148	0.983494	4	1	3
Biological process	GO:1902001	fatty acid transmembrane transport	4/2797	25/31895	0.17148	0.983494	4	0	4
Biological process	GO:1902475	L-alpha-amino acid transmembrane transport	4/2797	25/31895	0.17148	0.983494	4	0	4
Biological process	GO:0016129	phytosteroid biosynthetic process	6/2797	43/31895	0.171501	0.983494	6	2	4
Biological process	GO:0016132	brassinosteroid biosynthetic process	6/2797	43/31895	0.171501	0.983494	6	2	4
Biological process	GO:0120178	steroid hormone biosynthetic process	6/2797	43/31895	0.171501	0.983494	6	2	4
Biological process	GO:0022406	membrane docking	11/2797	91/31895	0.17249	0.983494	11	6	5
Biological process	GO:0140056	organelle localization by membrane tethering	11/2797	91/31895	0.17249	0.983494	11	6	5
Biological process	GO:0031667	response to nutrient levels	33/2797	317/31895	0.173051	0.983494	33	15	18
Biological process	GO:0010037	response to carbon dioxide	5/2797	34/31895	0.173455	0.983494	5	1	4
Biological process	GO:0046165	alcohol biosynthetic process	15/2797	131/31895	0.173671	0.983494	15	9	6
Biological process	GO:0010162	seed dormancy process	8/2797	62/31895	0.173675	0.983494	8	5	3
Biological process	GO:0022611	dormancy process	8/2797	62/31895	0.173675	0.983494	8	5	3
Biological process	GO:0098657	import into cell	8/2797	62/31895	0.173675	0.983494	8	2	6
Biological process	GO:0000302	response to reactive oxygen species	28/2797	265/31895	0.175091	0.989246	28	9	19
Biological process	GO:0009556	microsporogenesis	9/2797	72/31895	0.17758	0.999984	9	5	4
Biological process	GO:0051259	protein complex oligomerization	11/2797	92/31895	0.181446	0.999984	11	6	5
Biological process	GO:0048509	regulation of meristem development	13/2797	112/31895	0.182162	0.999984	13	1	12
Biological process	GO:0006167	AMP biosynthetic process	3/2797	17/31895	0.182593	0.999984	3	1	2
Biological process	GO:0006566	threonine metabolic process	3/2797	17/31895	0.182593	0.999984	3	1	2
Biological process	GO:0007292	female gamete generation	3/2797	17/31895	0.182593	0.999984	3	2	1
Biological process	GO:0009134	nucleoside diphosphate catabolic process	3/2797	17/31895	0.182593	0.999984	3	1	2
Biological process	GO:0010239	chloroplast mRNA processing	3/2797	17/31895	0.182593	0.999984	3	2	1
Biological process	GO:0045337	farnesyl diphosphate biosynthetic process	3/2797	17/31895	0.182593	0.999984	3	0	3
Biological process	GO:0051647	nucleus localization	3/2797	17/31895	0.182593	0.999984	3	1	2
Biological process	GO:0080027	response to herbivore	3/2797	17/31895	0.182593	0.999984	3	1	2
Biological process	GO:1900151	regulation of nuclear-transcribed mRNA catabolic process, deadenylation-dependent decay	3/2797	17/31895	0.182593	0.999984	3	2	1
Biological process	GO:0043562	cellular response to nitrogen levels	6/2797	44/31895	0.184888	0.999984	6	5	1
Biological process	GO:1902930	regulation of alcohol biosynthetic process	6/2797	44/31895	0.184888	0.999984	6	4	2
Biological process	GO:1901617	organic hydroxy compound biosynthetic process	33/2797	320/31895	0.187249	0.999984	33	19	14
Biological process	GO:0042214	terpene metabolic process	9/2797	73/31895	0.187905	0.999984	9	4	5
Biological process	GO:0034219	carbohydrate transmembrane transport	5/2797	35/31895	0.18878	0.999984	5	5	0
Biological process	GO:1902290	positive regulation of defense response to oomycetes	5/2797	35/31895	0.18878	0.999984	5	3	2
Biological process	GO:0009129	pyrimidine nucleoside monophosphate metabolic process	4/2797	26/31895	0.189541	0.999984	4	3	1
Biological process	GO:0015807	L-amino acid transport	4/2797	26/31895	0.189541	0.999984	4	0	4
Biological process	GO:0018023	peptidyl-lysine trimethylation	4/2797	26/31895	0.189541	0.999984	4	0	4
Biological process	GO:0051289	protein homotetramerization	4/2797	26/31895	0.189541	0.999984	4	3	1
Biological process	GO:0051570	regulation of histone H3-K9 methylation	4/2797	26/31895	0.189541	0.999984	4	2	2
Biological process	GO:0051643	endoplasmic reticulum localization	4/2797	26/31895	0.189541	0.999984	4	1	3
Biological process	GO:0060688	regulation of morphogenesis of a branching structure	4/2797	26/31895	0.189541	0.999984	4	0	4
Biological process	GO:0061817	endoplasmic reticulum-plasma membrane tethering	4/2797	26/31895	0.189541	0.999984	4	1	3
Biological process	GO:0090158	endoplasmic reticulum membrane organization	4/2797	26/31895	0.189541	0.999984	4	1	3
Biological process	GO:2000032	regulation of secondary shoot formation	4/2797	26/31895	0.189541	0.999984	4	0	4
Biological process	GO:0034762	regulation of transmembrane transport	12/2797	103/31895	0.19079	0.999984	12	4	8
Biological process	GO:0034765	regulation of ion transmembrane transport	12/2797	103/31895	0.19079	0.999984	12	4	8
Biological process	GO:0072521	purine-containing compound metabolic process	35/2797	342/31895	0.191186	0.999984	35	23	12
Biological process	GO:0009695	jasmonic acid biosynthetic process	7/2797	54/31895	0.191851	0.999984	7	5	2
Biological process	GO:0042594	response to starvation	29/2797	279/31895	0.193341	0.999984	29	12	17
Biological process	GO:0031349	positive regulation of defense response	24/2797	227/31895	0.196006	0.999984	24	9	15
Biological process	GO:0009166	nucleotide catabolic process	8/2797	64/31895	0.196067	0.999984	8	4	4
Biological process	GO:0042026	protein refolding	8/2797	64/31895	0.196067	0.999984	8	4	4
Biological process	GO:0051640	organelle localization	28/2797	269/31895	0.196182	0.999984	28	14	14
Biological process	GO:0006534	cysteine metabolic process	6/2797	45/31895	0.198667	0.999984	6	3	3
Biological process	GO:0045338	farnesyl diphosphate metabolic process	6/2797	45/31895	0.198667	0.999984	6	0	6
Biological process	GO:0052545	callose localization	10/2797	84/31895	0.199672	0.999984	10	1	9
Biological process	GO:0009606	tropism	20/2797	186/31895	0.200209	0.999984	20	12	8
Biological process	GO:1903959	regulation of anion transmembrane transport	7/2797	55/31895	0.204432	0.999984	7	1	6
Biological process	GO:0007140	male meiotic nuclear division	5/2797	36/31895	0.204567	0.999984	5	4	1
Biological process	GO:0034406	cell wall beta-glucan metabolic process	5/2797	36/31895	0.204567	0.999984	5	3	2
Biological process	GO:0046470	phosphatidylcholine metabolic process	5/2797	36/31895	0.204567	0.999984	5	3	2
Biological process	GO:0052541	plant-type cell wall cellulose metabolic process	5/2797	36/31895	0.204567	0.999984	5	3	2
Biological process	GO:0035266	meristem growth	18/2797	166/31895	0.205181	0.999984	18	4	14
Biological process	GO:0009094	L-phenylalanine biosynthetic process	3/2797	18/31895	0.205746	0.999984	3	1	2
Biological process	GO:0009855	determination of bilateral symmetry	3/2797	18/31895	0.205746	0.999984	3	3	0
Biological process	GO:0009920	cell plate formation involved in plant-type cell wall biogenesis	3/2797	18/31895	0.205746	0.999984	3	1	2
Biological process	GO:0019359	nicotinamide nucleotide biosynthetic process	3/2797	18/31895	0.205746	0.999984	3	2	1
Biological process	GO:0032261	purine nucleotide salvage	3/2797	18/31895	0.205746	0.999984	3	1	2
Biological process	GO:0043101	purine-containing compound salvage	3/2797	18/31895	0.205746	0.999984	3	1	2
Biological process	GO:1902223	erythrose 4-phosphate/phosphoenolpyruvate family amino acid biosynthetic process	3/2797	18/31895	0.205746	0.999984	3	1	2
Biological process	GO:0043549	regulation of kinase activity	10/2797	85/31895	0.209822	0.999984	10	6	4
Biological process	GO:0009630	gravitropism	15/2797	136/31895	0.212222	0.999984	15	9	6
Biological process	GO:0000002	mitochondrial genome maintenance	2/2797	10/31895	0.216675	0.999984	2	1	1
Biological process	GO:0006244	pyrimidine nucleotide catabolic process	2/2797	10/31895	0.216675	0.999984	2	0	2
Biological process	GO:0006848	pyruvate transport	2/2797	10/31895	0.216675	0.999984	2	0	2
Biological process	GO:0008655	pyrimidine-containing compound salvage	2/2797	10/31895	0.216675	0.999984	2	2	0
Biological process	GO:0009065	glutamine family amino acid catabolic process	2/2797	10/31895	0.216675	0.999984	2	1	1
Biological process	GO:0009149	pyrimidine nucleoside triphosphate catabolic process	2/2797	10/31895	0.216675	0.999984	2	0	2
Biological process	GO:0009213	pyrimidine deoxyribonucleoside triphosphate catabolic process	2/2797	10/31895	0.216675	0.999984	2	0	2
Biological process	GO:0009223	pyrimidine deoxyribonucleotide catabolic process	2/2797	10/31895	0.216675	0.999984	2	0	2
Biological process	GO:0009229	thiamine diphosphate biosynthetic process	2/2797	10/31895	0.216675	0.999984	2	1	1
Biological process	GO:0010360	negative regulation of anion channel activity	2/2797	10/31895	0.216675	0.999984	2	1	1
Biological process	GO:0032410	negative regulation of transporter activity	2/2797	10/31895	0.216675	0.999984	2	1	1
Biological process	GO:0032413	negative regulation of ion transmembrane transporter activity	2/2797	10/31895	0.216675	0.999984	2	1	1
Biological process	GO:0033388	putrescine biosynthetic process from arginine	2/2797	10/31895	0.216675	0.999984	2	0	2
Biological process	GO:0034763	negative regulation of transmembrane transport	2/2797	10/31895	0.216675	0.999984	2	1	1
Biological process	GO:0034766	negative regulation of ion transmembrane transport	2/2797	10/31895	0.216675	0.999984	2	1	1
Biological process	GO:0042357	thiamine diphosphate metabolic process	2/2797	10/31895	0.216675	0.999984	2	1	1
Biological process	GO:0043605	cellular amide catabolic process	2/2797	10/31895	0.216675	0.999984	2	2	0
Biological process	GO:0045717	negative regulation of fatty acid biosynthetic process	2/2797	10/31895	0.216675	0.999984	2	0	2
Biological process	GO:0046209	nitric oxide metabolic process	2/2797	10/31895	0.216675	0.999984	2	0	2
Biological process	GO:0046864	isoprenoid transport	2/2797	10/31895	0.216675	0.999984	2	0	2
Biological process	GO:0046865	terpenoid transport	2/2797	10/31895	0.216675	0.999984	2	0	2
Biological process	GO:0080037	negative regulation of cytokinin-activated signaling pathway	2/2797	10/31895	0.216675	0.999984	2	1	1
Biological process	GO:0080168	abscisic acid transport	2/2797	10/31895	0.216675	0.999984	2	0	2
Biological process	GO:1903960	negative regulation of anion transmembrane transport	2/2797	10/31895	0.216675	0.999984	2	1	1
Biological process	GO:1905821	positive regulation of chromosome condensation	2/2797	10/31895	0.216675	0.999984	2	0	2
Biological process	GO:0016114	terpenoid biosynthetic process	45/2797	455/31895	0.218548	0.999984	45	19	26
Biological process	GO:0010208	pollen wall assembly	8/2797	66/31895	0.219566	0.999984	8	3	5
Biological process	GO:0033037	polysaccharide localization	10/2797	86/31895	0.220179	0.999984	10	1	9
Biological process	GO:0009073	aromatic amino acid family biosynthetic process	9/2797	76/31895	0.220361	0.999984	9	4	5
Biological process	GO:0006995	cellular response to nitrogen starvation	5/2797	37/31895	0.22077	0.999984	5	4	1
Biological process	GO:0046838	phosphorylated carbohydrate dephosphorylation	5/2797	37/31895	0.22077	0.999984	5	2	3
Biological process	GO:1905428	regulation of plant organ formation	5/2797	37/31895	0.22077	0.999984	5	1	4
Biological process	GO:0002833	positive regulation of response to biotic stimulus	23/2797	221/31895	0.22386	0.999984	23	9	14
Biological process	GO:0006090	pyruvate metabolic process	13/2797	117/31895	0.225222	0.999984	13	11	2
Biological process	GO:0006879	cellular iron ion homeostasis	6/2797	47/31895	0.227287	0.999984	6	3	3
Biological process	GO:0006829	zinc ion transport	4/2797	28/31895	0.227288	0.999984	4	1	3
Biological process	GO:0010215	cellulose microfibril organization	4/2797	28/31895	0.227288	0.999984	4	2	2
Biological process	GO:0030641	regulation of cellular pH	4/2797	28/31895	0.227288	0.999984	4	1	3
Biological process	GO:0051453	regulation of intracellular pH	4/2797	28/31895	0.227288	0.999984	4	1	3
Biological process	GO:0009799	specification of symmetry	3/2797	19/31895	0.22951	0.999984	3	3	0
Biological process	GO:1901658	glycosyl compound catabolic process	3/2797	19/31895	0.22951	0.999984	3	0	3
Biological process	GO:0080092	regulation of pollen tube growth	8/2797	67/31895	0.231691	0.999984	8	3	5
Biological process	GO:0043648	dicarboxylic acid metabolic process	13/2797	118/31895	0.234304	0.999984	13	6	7
Biological process	GO:0043094	cellular metabolic compound salvage	12/2797	108/31895	0.236946	0.999984	12	9	3
Biological process	GO:0032103	positive regulation of response to external stimulus	23/2797	223/31895	0.236958	0.999984	23	9	14
Biological process	GO:0009863	salicylic acid mediated signaling pathway	15/2797	139/31895	0.237026	0.999984	15	10	5
Biological process	GO:0002183	cytoplasmic translational initiation	5/2797	38/31895	0.237346	0.999984	5	2	3
Biological process	GO:0019344	cysteine biosynthetic process	5/2797	38/31895	0.237346	0.999984	5	2	3
Biological process	GO:0030104	water homeostasis	5/2797	38/31895	0.237346	0.999984	5	2	3
Biological process	GO:0031099	regeneration	5/2797	38/31895	0.237346	0.999984	5	2	3
Biological process	GO:0002252	immune effector process	17/2797	160/31895	0.238249	0.999984	17	4	13
Biological process	GO:0055081	anion homeostasis	6/2797	48/31895	0.242069	0.999984	6	0	6
Biological process	GO:0072528	pyrimidine-containing compound biosynthetic process	9/2797	78/31895	0.243109	0.999984	9	5	4
Biological process	GO:0046496	nicotinamide nucleotide metabolic process	7/2797	58/31895	0.243909	0.999984	7	5	2
Biological process	GO:0009070	serine family amino acid biosynthetic process	8/2797	68/31895	0.244044	0.999984	8	3	5
Biological process	GO:0001666	response to hypoxia	27/2797	267/31895	0.246138	0.999984	27	13	14
Biological process	GO:0010044	response to aluminum ion	4/2797	29/31895	0.246825	0.999984	4	3	1
Biological process	GO:0042327	positive regulation of phosphorylation	4/2797	29/31895	0.246825	0.999984	4	2	2
Biological process	GO:0071668	plant-type cell wall assembly	4/2797	29/31895	0.246825	0.999984	4	2	2
Biological process	GO:0098532	histone H3-K27 trimethylation	4/2797	29/31895	0.246825	0.999984	4	0	4
Biological process	GO:2000379	positive regulation of reactive oxygen species metabolic process	4/2797	29/31895	0.246825	0.999984	4	0	4
Biological process	GO:0010569	regulation of double-strand break repair via homologous recombination	2/2797	11/31895	0.250347	0.999984	2	1	1
Biological process	GO:0015791	polyol transport	2/2797	11/31895	0.250347	0.999984	2	2	0
Biological process	GO:0015798	myo-inositol transport	2/2797	11/31895	0.250347	0.999984	2	2	0
Biological process	GO:0030388	fructose 1,6-bisphosphate metabolic process	2/2797	11/31895	0.250347	0.999984	2	2	0
Biological process	GO:0045922	negative regulation of fatty acid metabolic process	2/2797	11/31895	0.250347	0.999984	2	0	2
Biological process	GO:0046208	spermine catabolic process	2/2797	11/31895	0.250347	0.999984	2	0	2
Biological process	GO:0046654	tetrahydrofolate biosynthetic process	2/2797	11/31895	0.250347	0.999984	2	1	1
Biological process	GO:0060321	acceptance of pollen	2/2797	11/31895	0.250347	0.999984	2	1	1
Biological process	GO:0060623	regulation of chromosome condensation	2/2797	11/31895	0.250347	0.999984	2	0	2
Biological process	GO:0097264	self proteolysis	2/2797	11/31895	0.250347	0.999984	2	0	2
Biological process	GO:1902065	response to L-glutamate	2/2797	11/31895	0.250347	0.999984	2	0	2
Biological process	GO:1903792	negative regulation of anion transport	2/2797	11/31895	0.250347	0.999984	2	1	1
Biological process	GO:1905784	regulation of anaphase-promoting complex-dependent catabolic process	2/2797	11/31895	0.250347	0.999984	2	1	1
Biological process	GO:1905786	positive regulation of anaphase-promoting complex-dependent catabolic process	2/2797	11/31895	0.250347	0.999984	2	1	1
Biological process	GO:2000011	regulation of adaxial/abaxial pattern formation	2/2797	11/31895	0.250347	0.999984	2	2	0
Biological process	GO:0048573	photoperiodism, flowering	27/2797	268/31895	0.252339	0.999984	27	9	18
Biological process	GO:0003008	system process	3/2797	20/31895	0.253742	0.999984	3	2	1
Biological process	GO:0003013	circulatory system process	3/2797	20/31895	0.253742	0.999984	3	2	1
Biological process	GO:0003018	vascular process in circulatory system	3/2797	20/31895	0.253742	0.999984	3	2	1
Biological process	GO:0010232	vascular transport	3/2797	20/31895	0.253742	0.999984	3	2	1
Biological process	GO:0010233	phloem transport	3/2797	20/31895	0.253742	0.999984	3	2	1
Biological process	GO:0019363	pyridine nucleotide biosynthetic process	3/2797	20/31895	0.253742	0.999984	3	2	1
Biological process	GO:0046033	AMP metabolic process	3/2797	20/31895	0.253742	0.999984	3	1	2
Biological process	GO:0060919	auxin influx	3/2797	20/31895	0.253742	0.999984	3	1	2
Biological process	GO:0080162	intracellular auxin transport	3/2797	20/31895	0.253742	0.999984	3	1	2
Biological process	GO:1900367	positive regulation of defense response to insect	3/2797	20/31895	0.253742	0.999984	3	1	2
Biological process	GO:0000470	maturation of LSU-rRNA	5/2797	39/31895	0.254248	0.999984	5	0	5
Biological process	GO:0006378	mRNA polyadenylation	5/2797	39/31895	0.254248	0.999984	5	1	4
Biological process	GO:0009694	jasmonic acid metabolic process	9/2797	79/31895	0.254776	0.999984	9	5	4
Biological process	GO:0006650	glycerophospholipid metabolic process	25/2797	247/31895	0.254855	0.999984	25	11	14
Biological process	GO:0009124	nucleoside monophosphate biosynthetic process	8/2797	69/31895	0.256609	0.999984	8	5	3
Biological process	GO:0071470	cellular response to osmotic stress	8/2797	69/31895	0.256609	0.999984	8	4	4
Biological process	GO:0098739	import across plasma membrane	7/2797	59/31895	0.257572	0.999984	7	1	6
Biological process	GO:0072507	divalent inorganic cation homeostasis	11/2797	100/31895	0.260069	0.999984	11	5	6
Biological process	GO:0046148	pigment biosynthetic process	29/2797	291/31895	0.261762	0.999984	29	11	18
Biological process	GO:0009225	nucleotide-sugar metabolic process	9/2797	80/31895	0.26662	0.999984	9	4	5
Biological process	GO:0009646	response to absence of light	9/2797	80/31895	0.26662	0.999984	9	5	4
Biological process	GO:0006551	leucine metabolic process	4/2797	30/31895	0.266706	0.999984	4	2	2
Biological process	GO:0006878	cellular copper ion homeostasis	4/2797	30/31895	0.266706	0.999984	4	1	3
Biological process	GO:0051445	regulation of meiotic cell cycle	4/2797	30/31895	0.266706	0.999984	4	1	3
Biological process	GO:0070726	cell wall assembly	4/2797	30/31895	0.266706	0.999984	4	2	2
Biological process	GO:0009640	photomorphogenesis	16/2797	153/31895	0.267019	0.999984	16	6	10
Biological process	GO:0071446	cellular response to salicylic acid stimulus	16/2797	153/31895	0.267019	0.999984	16	10	6
Biological process	GO:0010769	regulation of cell morphogenesis involved in differentiation	8/2797	70/31895	0.269366	0.999984	8	3	5
Biological process	GO:0000041	transition metal ion transport	11/2797	101/31895	0.270639	0.999984	11	6	5
Biological process	GO:0036293	response to decreased oxygen levels	27/2797	271/31895	0.271322	0.999984	27	13	14
Biological process	GO:0010833	telomere maintenance via telomere lengthening	7/2797	60/31895	0.271448	0.999984	7	4	3
Biological process	GO:0019362	pyridine nucleotide metabolic process	7/2797	60/31895	0.271448	0.999984	7	5	2
Biological process	GO:0006284	base-excision repair	6/2797	50/31895	0.272418	0.999984	6	4	2
Biological process	GO:0044347	cell wall polysaccharide catabolic process	6/2797	50/31895	0.272418	0.999984	6	2	4
Biological process	GO:0045493	xylan catabolic process	6/2797	50/31895	0.272418	0.999984	6	2	4
Biological process	GO:0006096	glycolytic process	10/2797	91/31895	0.274701	0.999984	10	9	1
Biological process	GO:0006757	ATP generation from ADP	10/2797	91/31895	0.274701	0.999984	10	9	1
Biological process	GO:0009135	purine nucleoside diphosphate metabolic process	10/2797	91/31895	0.274701	0.999984	10	9	1
Biological process	GO:0009179	purine ribonucleoside diphosphate metabolic process	10/2797	91/31895	0.274701	0.999984	10	9	1
Biological process	GO:0046031	ADP metabolic process	10/2797	91/31895	0.274701	0.999984	10	9	1
Biological process	GO:0006753	nucleoside phosphate metabolic process	47/2797	489/31895	0.275258	0.999984	47	30	17
Biological process	GO:0000280	nuclear division	32/2797	326/31895	0.277323	0.999984	32	18	14
Biological process	GO:0009092	homoserine metabolic process	3/2797	21/31895	0.278306	0.999984	3	1	2
Biological process	GO:0010726	positive regulation of hydrogen peroxide metabolic process	3/2797	21/31895	0.278306	0.999984	3	0	3
Biological process	GO:0015804	neutral amino acid transport	3/2797	21/31895	0.278306	0.999984	3	2	1
Biological process	GO:0045005	DNA-dependent DNA replication maintenance of fidelity	3/2797	21/31895	0.278306	0.999984	3	1	2
Biological process	GO:0046898	response to cycloheximide	3/2797	21/31895	0.278306	0.999984	3	1	2
Biological process	GO:0051055	negative regulation of lipid biosynthetic process	3/2797	21/31895	0.278306	0.999984	3	0	3
Biological process	GO:0060211	regulation of nuclear-transcribed mRNA poly(A) tail shortening	3/2797	21/31895	0.278306	0.999984	3	2	1
Biological process	GO:0090307	mitotic spindle assembly	3/2797	21/31895	0.278306	0.999984	3	2	1
Biological process	GO:0000911	cytokinesis by cell plate formation	9/2797	81/31895	0.278627	0.999984	9	4	5
Biological process	GO:0010109	regulation of photosynthesis	9/2797	81/31895	0.278627	0.999984	9	5	4
Biological process	GO:0044070	regulation of anion transport	9/2797	81/31895	0.278627	0.999984	9	2	7
Biological process	GO:0006081	cellular aldehyde metabolic process	11/2797	102/31895	0.281342	0.999984	11	5	6
Biological process	GO:0006400	tRNA modification	11/2797	102/31895	0.281342	0.999984	11	6	5
Biological process	GO:0009123	nucleoside monophosphate metabolic process	8/2797	71/31895	0.282299	0.999984	8	5	3
Biological process	GO:0010927	cellular component assembly involved in morphogenesis	8/2797	71/31895	0.282299	0.999984	8	3	5
Biological process	GO:0032989	cellular component morphogenesis	8/2797	71/31895	0.282299	0.999984	8	3	5
Biological process	GO:0042278	purine nucleoside metabolic process	8/2797	71/31895	0.282299	0.999984	8	3	5
Biological process	GO:1901264	carbohydrate derivative transport	8/2797	71/31895	0.282299	0.999984	8	6	2
Biological process	GO:0000032	cell wall mannoprotein biosynthetic process	2/2797	12/31895	0.284138	0.999984	2	0	2
Biological process	GO:0001578	microtubule bundle formation	2/2797	12/31895	0.284138	0.999984	2	1	1
Biological process	GO:0006056	mannoprotein metabolic process	2/2797	12/31895	0.284138	0.999984	2	0	2
Biological process	GO:0006057	mannoprotein biosynthetic process	2/2797	12/31895	0.284138	0.999984	2	0	2
Biological process	GO:0006513	protein monoubiquitination	2/2797	12/31895	0.284138	0.999984	2	0	2
Biological process	GO:0006561	proline biosynthetic process	2/2797	12/31895	0.284138	0.999984	2	1	1
Biological process	GO:0006598	polyamine catabolic process	2/2797	12/31895	0.284138	0.999984	2	0	2
Biological process	GO:0009211	pyrimidine deoxyribonucleoside triphosphate metabolic process	2/2797	12/31895	0.284138	0.999984	2	0	2
Biological process	GO:0009249	protein lipoylation	2/2797	12/31895	0.284138	0.999984	2	1	1
Biological process	GO:0009854	oxidative photosynthetic carbon pathway	2/2797	12/31895	0.284138	0.999984	2	2	0
Biological process	GO:0010047	fruit dehiscence	2/2797	12/31895	0.284138	0.999984	2	1	1
Biological process	GO:0010184	cytokinin transport	2/2797	12/31895	0.284138	0.999984	2	1	1
Biological process	GO:0010444	guard mother cell differentiation	2/2797	12/31895	0.284138	0.999984	2	1	1
Biological process	GO:0016574	histone ubiquitination	2/2797	12/31895	0.284138	0.999984	2	1	1
Biological process	GO:0017196	N-terminal peptidyl-methionine acetylation	2/2797	12/31895	0.284138	0.999984	2	1	1
Biological process	GO:0019520	aldonic acid metabolic process	2/2797	12/31895	0.284138	0.999984	2	2	0
Biological process	GO:0031506	cell wall glycoprotein biosynthetic process	2/2797	12/31895	0.284138	0.999984	2	0	2
Biological process	GO:0035337	fatty-acyl-CoA metabolic process	2/2797	12/31895	0.284138	0.999984	2	2	0
Biological process	GO:0043478	pigment accumulation in response to UV light	2/2797	12/31895	0.284138	0.999984	2	2	0
Biological process	GO:0043479	pigment accumulation in tissues in response to UV light	2/2797	12/31895	0.284138	0.999984	2	2	0
Biological process	GO:0043480	pigment accumulation in tissues	2/2797	12/31895	0.284138	0.999984	2	2	0
Biological process	GO:0043481	anthocyanin accumulation in tissues in response to UV light	2/2797	12/31895	0.284138	0.999984	2	2	0
Biological process	GO:0048497	maintenance of floral organ identity	2/2797	12/31895	0.284138	0.999984	2	1	1
Biological process	GO:0060236	regulation of mitotic spindle organization	2/2797	12/31895	0.284138	0.999984	2	2	0
Biological process	GO:0060359	response to ammonium ion	2/2797	12/31895	0.284138	0.999984	2	0	2
Biological process	GO:0061087	positive regulation of histone H3-K27 methylation	2/2797	12/31895	0.284138	0.999984	2	0	2
Biological process	GO:0071028	nuclear mRNA surveillance	2/2797	12/31895	0.284138	0.999984	2	1	1
Biological process	GO:0080024	indolebutyric acid metabolic process	2/2797	12/31895	0.284138	0.999984	2	1	1
Biological process	GO:0090224	regulation of spindle organization	2/2797	12/31895	0.284138	0.999984	2	2	0
Biological process	GO:0090700	maintenance of plant organ identity	2/2797	12/31895	0.284138	0.999984	2	1	1
Biological process	GO:1900366	negative regulation of defense response to insect	2/2797	12/31895	0.284138	0.999984	2	0	2
Biological process	GO:1901333	positive regulation of lateral root development	2/2797	12/31895	0.284138	0.999984	2	0	2
Biological process	GO:0070482	response to oxygen levels	27/2797	273/31895	0.284276	0.999984	27	13	14
Biological process	GO:0034655	nucleobase-containing compound catabolic process	34/2797	349/31895	0.284818	0.999984	34	15	19
Biological process	GO:0042181	ketone biosynthetic process	7/2797	61/31895	0.285515	0.999984	7	4	3
Biological process	GO:0009850	auxin metabolic process	10/2797	92/31895	0.286073	0.999984	10	6	4
Biological process	GO:0000919	cell plate assembly	4/2797	31/31895	0.28686	0.999984	4	1	3
Biological process	GO:0006625	protein targeting to peroxisome	4/2797	31/31895	0.28686	0.999984	4	1	3
Biological process	GO:0007135	meiosis II	4/2797	31/31895	0.28686	0.999984	4	3	1
Biological process	GO:0010315	auxin efflux	4/2797	31/31895	0.28686	0.999984	4	2	2
Biological process	GO:0015936	coenzyme A metabolic process	4/2797	31/31895	0.28686	0.999984	4	2	2
Biological process	GO:0061983	meiosis II cell cycle process	4/2797	31/31895	0.28686	0.999984	4	3	1
Biological process	GO:0072662	protein localization to peroxisome	4/2797	31/31895	0.28686	0.999984	4	1	3
Biological process	GO:0072663	establishment of protein localization to peroxisome	4/2797	31/31895	0.28686	0.999984	4	1	3
Biological process	GO:0046173	polyol biosynthetic process	6/2797	51/31895	0.287923	0.999984	6	2	4
Biological process	GO:0043631	RNA polyadenylation	5/2797	41/31895	0.28885	0.999984	5	1	4
Biological process	GO:0031408	oxylipin biosynthetic process	9/2797	82/31895	0.290783	0.999984	9	8	1
Biological process	GO:1903047	mitotic cell cycle process	33/2797	340/31895	0.295886	0.999984	33	18	15
Biological process	GO:0009185	ribonucleoside diphosphate metabolic process	10/2797	93/31895	0.297574	0.999984	10	9	1
Biological process	GO:0046916	cellular transition metal ion homeostasis	10/2797	93/31895	0.297574	0.999984	10	4	6
Biological process	GO:0009132	nucleoside diphosphate metabolic process	13/2797	125/31895	0.301483	0.999984	13	10	3
Biological process	GO:0009069	serine family amino acid metabolic process	9/2797	83/31895	0.303072	0.999984	9	4	5
Biological process	GO:0006777	Mo-molybdopterin cofactor biosynthetic process	3/2797	22/31895	0.303076	0.999984	3	0	3
Biological process	GO:0009394	2'-deoxyribonucleotide metabolic process	3/2797	22/31895	0.303076	0.999984	3	1	2
Biological process	GO:0019692	deoxyribose phosphate metabolic process	3/2797	22/31895	0.303076	0.999984	3	1	2
Biological process	GO:0019720	Mo-molybdopterin cofactor metabolic process	3/2797	22/31895	0.303076	0.999984	3	0	3
Biological process	GO:0031126	sno(s)RNA 3'-end processing	3/2797	22/31895	0.303076	0.999984	3	1	2
Biological process	GO:0033169	histone H3-K9 demethylation	3/2797	22/31895	0.303076	0.999984	3	0	3
Biological process	GO:0043545	molybdopterin cofactor metabolic process	3/2797	22/31895	0.303076	0.999984	3	0	3
Biological process	GO:0045833	negative regulation of lipid metabolic process	3/2797	22/31895	0.303076	0.999984	3	0	3
Biological process	GO:0046184	aldehyde biosynthetic process	3/2797	22/31895	0.303076	0.999984	3	2	1
Biological process	GO:0046519	sphingoid metabolic process	3/2797	22/31895	0.303076	0.999984	3	0	3
Biological process	GO:0046785	microtubule polymerization	3/2797	22/31895	0.303076	0.999984	3	1	2
Biological process	GO:0051189	prosthetic group metabolic process	3/2797	22/31895	0.303076	0.999984	3	0	3
Biological process	GO:0080142	regulation of salicylic acid biosynthetic process	3/2797	22/31895	0.303076	0.999984	3	1	2
Biological process	GO:1902066	regulation of cell wall pectin metabolic process	3/2797	22/31895	0.303076	0.999984	3	0	3
Biological process	GO:2000038	regulation of stomatal complex development	3/2797	22/31895	0.303076	0.999984	3	0	3
Biological process	GO:0016032	viral process	6/2797	52/31895	0.303607	0.999984	6	0	6
Biological process	GO:0043966	histone H3 acetylation	6/2797	52/31895	0.303607	0.999984	6	2	4
Biological process	GO:0051053	negative regulation of DNA metabolic process	6/2797	52/31895	0.303607	0.999984	6	2	4
Biological process	GO:0010876	lipid localization	27/2797	276/31895	0.304113	0.999984	27	15	12
Biological process	GO:0140014	mitotic nuclear division	17/2797	168/31895	0.304435	0.999984	17	8	9
Biological process	GO:0048584	positive regulation of response to stimulus	47/2797	495/31895	0.304635	0.999984	47	20	27
Biological process	GO:0030198	extracellular matrix organization	5/2797	42/31895	0.30646	0.999984	5	2	3
Biological process	GO:0043062	extracellular structure organization	5/2797	42/31895	0.30646	0.999984	5	2	3
Biological process	GO:0051568	histone H3-K4 methylation	5/2797	42/31895	0.30646	0.999984	5	0	5
Biological process	GO:0070588	calcium ion transmembrane transport	5/2797	42/31895	0.30646	0.999984	5	3	2
Biological process	GO:0070734	histone H3-K27 methylation	5/2797	42/31895	0.30646	0.999984	5	0	5
Biological process	GO:0006020	inositol metabolic process	4/2797	32/31895	0.307218	0.999984	4	1	3
Biological process	GO:0010073	meristem maintenance	32/2797	331/31895	0.307425	0.999984	32	11	21
Biological process	GO:1901657	glycosyl compound metabolic process	28/2797	288/31895	0.311533	0.999984	28	14	14
Biological process	GO:0006302	double-strand break repair	22/2797	223/31895	0.313103	0.999984	22	14	8
Biological process	GO:0000724	double-strand break repair via homologous recombination	18/2797	180/31895	0.315054	0.999984	18	10	8
Biological process	GO:0016998	cell wall macromolecule catabolic process	9/2797	84/31895	0.31548	0.999984	9	5	4
Biological process	GO:0006572	tyrosine catabolic process	2/2797	13/31895	0.31777	0.999984	2	2	0
Biological process	GO:0009660	amyloplast organization	2/2797	13/31895	0.31777	0.999984	2	1	1
Biological process	GO:0010332	response to gamma radiation	2/2797	13/31895	0.31777	0.999984	2	1	1
Biological process	GO:0010439	regulation of glucosinolate biosynthetic process	2/2797	13/31895	0.31777	0.999984	2	2	0
Biological process	GO:0032506	cytokinetic process	2/2797	13/31895	0.31777	0.999984	2	0	2
Biological process	GO:0034389	lipid droplet organization	2/2797	13/31895	0.31777	0.999984	2	1	1
Biological process	GO:0035725	sodium ion transmembrane transport	2/2797	13/31895	0.31777	0.999984	2	1	1
Biological process	GO:0042780	tRNA 3'-end processing	2/2797	13/31895	0.31777	0.999984	2	1	1
Biological process	GO:0043473	pigmentation	2/2797	13/31895	0.31777	0.999984	2	2	0
Biological process	GO:0043476	pigment accumulation	2/2797	13/31895	0.31777	0.999984	2	2	0
Biological process	GO:0045128	negative regulation of reciprocal meiotic recombination	2/2797	13/31895	0.31777	0.999984	2	0	2
Biological process	GO:0060320	rejection of self pollen	2/2797	13/31895	0.31777	0.999984	2	0	2
Biological process	GO:0071051	polyadenylation-dependent snoRNA 3'-end processing	2/2797	13/31895	0.31777	0.999984	2	1	1
Biological process	GO:0071484	cellular response to light intensity	2/2797	13/31895	0.31777	0.999984	2	1	1
Biological process	GO:0098719	sodium ion import across plasma membrane	2/2797	13/31895	0.31777	0.999984	2	1	1
Biological process	GO:1900992	(-)-secologanin metabolic process	2/2797	13/31895	0.31777	0.999984	2	1	1
Biological process	GO:1900994	(-)-secologanin biosynthetic process	2/2797	13/31895	0.31777	0.999984	2	1	1
Biological process	GO:0015995	chlorophyll biosynthetic process	12/2797	116/31895	0.31823	0.999984	12	5	7
Biological process	GO:0009648	photoperiodism	29/2797	300/31895	0.318668	0.999984	29	10	19
Biological process	GO:0010942	positive regulation of cell death	13/2797	127/31895	0.321616	0.999984	13	8	5
Biological process	GO:0051274	beta-glucan biosynthetic process	17/2797	170/31895	0.321796	0.999984	17	8	9
Biological process	GO:0010223	secondary shoot formation	8/2797	74/31895	0.321967	0.999984	8	3	5
Biological process	GO:0010346	shoot axis formation	8/2797	74/31895	0.321967	0.999984	8	3	5
Biological process	GO:0051049	regulation of transport	24/2797	246/31895	0.322491	0.999984	24	9	15
Biological process	GO:0007052	mitotic spindle organization	5/2797	43/31895	0.324217	0.999984	5	3	2
Biological process	GO:1902850	microtubule cytoskeleton organization involved in mitosis	5/2797	43/31895	0.324217	0.999984	5	3	2
Biological process	GO:0010016	shoot system morphogenesis	33/2797	345/31895	0.326139	0.999984	33	11	22
Biological process	GO:0051347	positive regulation of transferase activity	4/2797	33/31895	0.327712	0.999984	4	2	2
Biological process	GO:0005983	starch catabolic process	3/2797	23/31895	0.327935	0.999984	3	3	0
Biological process	GO:0006549	isoleucine metabolic process	3/2797	23/31895	0.327935	0.999984	3	1	2
Biological process	GO:0006613	cotranslational protein targeting to membrane	3/2797	23/31895	0.327935	0.999984	3	3	0
Biological process	GO:0006614	SRP-dependent cotranslational protein targeting to membrane	3/2797	23/31895	0.327935	0.999984	3	3	0
Biological process	GO:0006814	sodium ion transport	3/2797	23/31895	0.327935	0.999984	3	1	2
Biological process	GO:0009082	branched-chain amino acid biosynthetic process	3/2797	23/31895	0.327935	0.999984	3	1	2
Biological process	GO:0009097	isoleucine biosynthetic process	3/2797	23/31895	0.327935	0.999984	3	1	2
Biological process	GO:0009263	deoxyribonucleotide biosynthetic process	3/2797	23/31895	0.327935	0.999984	3	1	2
Biological process	GO:0080187	floral organ senescence	3/2797	23/31895	0.327935	0.999984	3	1	2
Biological process	GO:0006040	amino sugar metabolic process	9/2797	85/31895	0.327992	0.999984	9	7	2
Biological process	GO:0006892	post-Golgi vesicle-mediated transport	9/2797	85/31895	0.327992	0.999984	9	4	5
Biological process	GO:0031407	oxylipin metabolic process	9/2797	85/31895	0.327992	0.999984	9	8	1
Biological process	GO:0048278	vesicle docking	7/2797	64/31895	0.328626	0.999984	7	5	2
Biological process	GO:0071456	cellular response to hypoxia	21/2797	215/31895	0.335204	0.999984	21	10	11
Biological process	GO:0009933	meristem structural organization	11/2797	107/31895	0.336507	0.999984	11	8	3
Biological process	GO:0000725	recombinational repair	18/2797	183/31895	0.3406	0.999984	18	10	8
Biological process	GO:0009649	entrainment of circadian clock	5/2797	44/31895	0.34208	0.999984	5	4	1
Biological process	GO:0010227	floral organ abscission	5/2797	44/31895	0.34208	0.999984	5	1	4
Biological process	GO:0009820	alkaloid metabolic process	14/2797	140/31895	0.344098	0.999984	14	5	9
Biological process	GO:0043085	positive regulation of catalytic activity	10/2797	97/31895	0.344619	0.999984	10	7	3
Biological process	GO:0055072	iron ion homeostasis	10/2797	97/31895	0.344619	0.999984	10	4	6
Biological process	GO:0015919	peroxisomal membrane transport	4/2797	34/31895	0.34828	0.999984	4	1	3
Biological process	GO:0034410	cell wall beta-glucan biosynthetic process	4/2797	34/31895	0.34828	0.999984	4	2	2
Biological process	GO:0052324	plant-type cell wall cellulose biosynthetic process	4/2797	34/31895	0.34828	0.999984	4	2	2
Biological process	GO:1901654	response to ketone	4/2797	34/31895	0.34828	0.999984	4	2	2
Biological process	GO:0006817	phosphate ion transport	8/2797	76/31895	0.348955	0.999984	8	2	6
Biological process	GO:2000031	regulation of salicylic acid mediated signaling pathway	8/2797	76/31895	0.348955	0.999984	8	6	2
Biological process	GO:0006474	N-terminal protein amino acid acetylation	2/2797	14/31895	0.351011	0.999984	2	1	1
Biological process	GO:0006521	regulation of cellular amino acid metabolic process	2/2797	14/31895	0.351011	0.999984	2	0	2
Biological process	GO:0007097	nuclear migration	2/2797	14/31895	0.351011	0.999984	2	0	2
Biological process	GO:0009445	putrescine metabolic process	2/2797	14/31895	0.351011	0.999984	2	0	2
Biological process	GO:0009446	putrescine biosynthetic process	2/2797	14/31895	0.351011	0.999984	2	0	2
Biological process	GO:0010045	response to nickel cation	2/2797	14/31895	0.351011	0.999984	2	1	1
Biological process	GO:0010253	UDP-rhamnose biosynthetic process	2/2797	14/31895	0.351011	0.999984	2	2	0
Biological process	GO:0010601	positive regulation of auxin biosynthetic process	2/2797	14/31895	0.351011	0.999984	2	0	2
Biological process	GO:0018206	peptidyl-methionine modification	2/2797	14/31895	0.351011	0.999984	2	1	1
Biological process	GO:0019058	viral life cycle	2/2797	14/31895	0.351011	0.999984	2	0	2
Biological process	GO:0019566	arabinose metabolic process	2/2797	14/31895	0.351011	0.999984	2	1	1
Biological process	GO:0033238	regulation of cellular amine metabolic process	2/2797	14/31895	0.351011	0.999984	2	0	2
Biological process	GO:0033478	UDP-rhamnose metabolic process	2/2797	14/31895	0.351011	0.999984	2	2	0
Biological process	GO:0043271	negative regulation of ion transport	2/2797	14/31895	0.351011	0.999984	2	1	1
Biological process	GO:1901806	beta-glucoside biosynthetic process	2/2797	14/31895	0.351011	0.999984	2	1	1
Biological process	GO:1903426	regulation of reactive oxygen species biosynthetic process	2/2797	14/31895	0.351011	0.999984	2	2	0
Biological process	GO:0000018	regulation of DNA recombination	6/2797	55/31895	0.351422	0.999984	6	2	4
Biological process	GO:0000079	regulation of cyclin-dependent protein serine/threonine kinase activity	6/2797	55/31895	0.351422	0.999984	6	4	2
Biological process	GO:0009838	abscission	6/2797	55/31895	0.351422	0.999984	6	2	4
Biological process	GO:1904029	regulation of cyclin-dependent protein kinase activity	6/2797	55/31895	0.351422	0.999984	6	4	2
Biological process	GO:0002097	tRNA wobble base modification	3/2797	24/31895	0.352774	0.999984	3	1	2
Biological process	GO:0009800	cinnamic acid biosynthetic process	3/2797	24/31895	0.352774	0.999984	3	1	2
Biological process	GO:0009803	cinnamic acid metabolic process	3/2797	24/31895	0.352774	0.999984	3	1	2
Biological process	GO:0016558	protein import into peroxisome matrix	3/2797	24/31895	0.352774	0.999984	3	1	2
Biological process	GO:0019287	isopentenyl diphosphate biosynthetic process, mevalonate pathway	3/2797	24/31895	0.352774	0.999984	3	2	1
Biological process	GO:0043547	positive regulation of GTPase activity	3/2797	24/31895	0.352774	0.999984	3	2	1
Biological process	GO:0046620	regulation of organ growth	3/2797	24/31895	0.352774	0.999984	3	1	2
Biological process	GO:0072348	sulfur compound transport	3/2797	24/31895	0.352774	0.999984	3	3	0
Biological process	GO:0048444	floral organ morphogenesis	7/2797	66/31895	0.357894	0.999984	7	0	7
Biological process	GO:0036294	cellular response to decreased oxygen levels	21/2797	218/31895	0.359035	0.999984	21	10	11
Biological process	GO:0071453	cellular response to oxygen levels	21/2797	218/31895	0.359035	0.999984	21	10	11
Biological process	GO:0009956	radial pattern formation	5/2797	45/31895	0.360007	0.999984	5	2	3
Biological process	GO:0071805	potassium ion transmembrane transport	5/2797	45/31895	0.360007	0.999984	5	3	2
Biological process	GO:1901136	carbohydrate derivative catabolic process	12/2797	120/31895	0.361161	0.999984	12	5	7
Biological process	GO:0072593	reactive oxygen species metabolic process	36/2797	384/31895	0.362079	0.999984	36	11	25
Biological process	GO:0001763	morphogenesis of a branching structure	8/2797	77/31895	0.362558	0.999984	8	3	5
Biological process	GO:0008283	cell population proliferation	14/2797	142/31895	0.363971	0.999984	14	7	7
Biological process	GO:0009808	lignin metabolic process	14/2797	142/31895	0.363971	0.999984	14	7	7
Biological process	GO:0042440	pigment metabolic process	32/2797	340/31895	0.364035	0.999984	32	12	20
Biological process	GO:0019953	sexual reproduction	25/2797	263/31895	0.36656	0.999984	25	15	10
Biological process	GO:0044703	multi-organism reproductive process	25/2797	263/31895	0.36656	0.999984	25	15	10
Biological process	GO:0051273	beta-glucan metabolic process	20/2797	208/31895	0.367002	0.999984	20	11	9
Biological process	GO:0051260	protein homooligomerization	6/2797	56/31895	0.367515	0.999984	6	3	3
Biological process	GO:1901661	quinone metabolic process	6/2797	56/31895	0.367515	0.999984	6	3	3
Biological process	GO:1901663	quinone biosynthetic process	6/2797	56/31895	0.367515	0.999984	6	3	3
Biological process	GO:0043574	peroxisomal transport	4/2797	35/31895	0.36886	0.999984	4	1	3
Biological process	GO:0051262	protein tetramerization	4/2797	35/31895	0.36886	0.999984	4	3	1
Biological process	GO:0006289	nucleotide-excision repair	11/2797	110/31895	0.370553	0.999984	11	8	3
Biological process	GO:0090333	regulation of stomatal closure	12/2797	121/31895	0.372036	0.999984	12	3	9
Biological process	GO:0140013	meiotic nuclear division	16/2797	165/31895	0.37497	0.999984	16	10	6
Biological process	GO:0010119	regulation of stomatal movement	21/2797	220/31895	0.375109	0.999984	21	6	15
Biological process	GO:0070988	demethylation	8/2797	78/31895	0.376209	0.999984	8	2	6
Biological process	GO:1902074	response to salt	8/2797	78/31895	0.376209	0.999984	8	6	2
Biological process	GO:0009143	nucleoside triphosphate catabolic process	3/2797	25/31895	0.377496	0.999984	3	0	3
Biological process	GO:0046112	nucleobase biosynthetic process	3/2797	25/31895	0.377496	0.999984	3	1	2
Biological process	GO:0010562	positive regulation of phosphorus metabolic process	5/2797	46/31895	0.377958	0.999984	5	3	2
Biological process	GO:0045937	positive regulation of phosphate metabolic process	5/2797	46/31895	0.377958	0.999984	5	3	2
Biological process	GO:0010597	green leaf volatile biosynthetic process	9/2797	89/31895	0.378788	0.999984	9	4	5
Biological process	GO:0000070	mitotic sister chromatid segregation	10/2797	100/31895	0.380653	0.999984	10	4	6
Biological process	GO:0072527	pyrimidine-containing compound metabolic process	10/2797	100/31895	0.380653	0.999984	10	5	5
Biological process	GO:0033014	tetrapyrrole biosynthetic process	13/2797	133/31895	0.383601	0.999984	13	5	8
Biological process	GO:0071900	regulation of protein serine/threonine kinase activity	6/2797	57/31895	0.383636	0.999984	6	4	2
Biological process	GO:0006901	vesicle coating	2/2797	15/31895	0.38367	0.999984	2	0	2
Biological process	GO:0007188	adenylate cyclase-modulating G protein-coupled receptor signaling pathway	2/2797	15/31895	0.38367	0.999984	2	1	1
Biological process	GO:0009298	GDP-mannose biosynthetic process	2/2797	15/31895	0.38367	0.999984	2	0	2
Biological process	GO:0009700	indole phytoalexin biosynthetic process	2/2797	15/31895	0.38367	0.999984	2	0	2
Biological process	GO:0010520	regulation of reciprocal meiotic recombination	2/2797	15/31895	0.38367	0.999984	2	0	2
Biological process	GO:0017182	peptidyl-diphthamide metabolic process	2/2797	15/31895	0.38367	0.999984	2	2	0
Biological process	GO:0017183	peptidyl-diphthamide biosynthetic process from peptidyl-histidine	2/2797	15/31895	0.38367	0.999984	2	2	0
Biological process	GO:0018202	peptidyl-histidine modification	2/2797	15/31895	0.38367	0.999984	2	2	0
Biological process	GO:0019742	pentacyclic triterpenoid metabolic process	2/2797	15/31895	0.38367	0.999984	2	0	2
Biological process	GO:0032963	collagen metabolic process	2/2797	15/31895	0.38367	0.999984	2	1	1
Biological process	GO:0034475	U4 snRNA 3'-end processing	2/2797	15/31895	0.38367	0.999984	2	1	1
Biological process	GO:0034720	histone H3-K4 demethylation	2/2797	15/31895	0.38367	0.999984	2	0	2
Biological process	GO:0043243	positive regulation of protein-containing complex disassembly	2/2797	15/31895	0.38367	0.999984	2	0	2
Biological process	GO:0045596	negative regulation of cell differentiation	2/2797	15/31895	0.38367	0.999984	2	1	1
Biological process	GO:0045835	negative regulation of meiotic nuclear division	2/2797	15/31895	0.38367	0.999984	2	0	2
Biological process	GO:0046217	indole phytoalexin metabolic process	2/2797	15/31895	0.38367	0.999984	2	0	2
Biological process	GO:0046621	negative regulation of organ growth	2/2797	15/31895	0.38367	0.999984	2	0	2
Biological process	GO:0046886	positive regulation of hormone biosynthetic process	2/2797	15/31895	0.38367	0.999984	2	0	2
Biological process	GO:1900247	regulation of cytoplasmic translational elongation	2/2797	15/31895	0.38367	0.999984	2	2	0
Biological process	GO:0000097	sulfur amino acid biosynthetic process	7/2797	68/31895	0.387372	0.999984	7	2	5
Biological process	GO:0007062	sister chromatid cohesion	7/2797	68/31895	0.387372	0.999984	7	3	4
Biological process	GO:0009163	nucleoside biosynthetic process	4/2797	36/31895	0.389397	0.999984	4	2	2
Biological process	GO:0032776	DNA methylation on cytosine	4/2797	36/31895	0.389397	0.999984	4	1	3
Biological process	GO:0042451	purine nucleoside biosynthetic process	4/2797	36/31895	0.389397	0.999984	4	2	2
Biological process	GO:0042455	ribonucleoside biosynthetic process	4/2797	36/31895	0.389397	0.999984	4	2	2
Biological process	GO:0046129	purine ribonucleoside biosynthetic process	4/2797	36/31895	0.389397	0.999984	4	2	2
Biological process	GO:0009117	nucleotide metabolic process	43/2797	467/31895	0.391495	0.999984	43	29	14
Biological process	GO:0044106	cellular amine metabolic process	9/2797	90/31895	0.391601	0.999984	9	2	7
Biological process	GO:0006644	phospholipid metabolic process	36/2797	389/31895	0.392525	0.999984	36	14	22
Biological process	GO:0032879	regulation of localization	27/2797	289/31895	0.394331	0.999984	27	9	18
Biological process	GO:0006863	purine nucleobase transport	5/2797	47/31895	0.395895	0.999984	5	4	1
Biological process	GO:0051788	response to misfolded protein	5/2797	47/31895	0.395895	0.999984	5	2	3
Biological process	GO:1902288	regulation of defense response to oomycetes	5/2797	47/31895	0.395895	0.999984	5	3	2
Biological process	GO:0048638	regulation of developmental growth	29/2797	312/31895	0.399442	0.999984	29	8	21
Biological process	GO:1902532	negative regulation of intracellular signal transduction	6/2797	58/31895	0.399759	0.999984	6	0	6
Biological process	GO:0019439	aromatic compound catabolic process	45/2797	491/31895	0.400481	0.999984	45	21	24
Biological process	GO:0044270	cellular nitrogen compound catabolic process	39/2797	424/31895	0.40144	0.999984	39	18	21
Biological process	GO:0006094	gluconeogenesis	3/2797	26/31895	0.402012	0.999984	3	2	1
Biological process	GO:0006903	vesicle targeting	3/2797	26/31895	0.402012	0.999984	3	1	2
Biological process	GO:0009313	oligosaccharide catabolic process	3/2797	26/31895	0.402012	0.999984	3	2	1
Biological process	GO:0009934	regulation of meristem structural organization	3/2797	26/31895	0.402012	0.999984	3	2	1
Biological process	GO:0031086	nuclear-transcribed mRNA catabolic process, deadenylation-independent decay	3/2797	26/31895	0.402012	0.999984	3	3	0
Biological process	GO:0031087	deadenylation-independent decapping of nuclear-transcribed mRNA	3/2797	26/31895	0.402012	0.999984	3	3	0
Biological process	GO:0046473	phosphatidic acid metabolic process	3/2797	26/31895	0.402012	0.999984	3	1	2
Biological process	GO:0002239	response to oomycetes	15/2797	157/31895	0.403669	0.999984	15	3	12
Biological process	GO:0071407	cellular response to organic cyclic compound	28/2797	302/31895	0.407465	0.999984	28	15	13
Biological process	GO:1905393	plant organ formation	21/2797	224/31895	0.407576	0.999984	21	8	13
Biological process	GO:0006525	arginine metabolic process	4/2797	37/31895	0.409837	0.999984	4	1	3
Biological process	GO:0009147	pyrimidine nucleoside triphosphate metabolic process	4/2797	37/31895	0.409837	0.999984	4	2	2
Biological process	GO:0010345	suberin biosynthetic process	4/2797	37/31895	0.409837	0.999984	4	4	0
Biological process	GO:0019364	pyridine nucleotide catabolic process	4/2797	37/31895	0.409837	0.999984	4	3	1
Biological process	GO:0019677	NAD catabolic process	4/2797	37/31895	0.409837	0.999984	4	3	1
Biological process	GO:0016226	iron-sulfur cluster assembly	5/2797	48/31895	0.413781	0.999984	5	2	3
Biological process	GO:0031163	metallo-sulfur cluster assembly	5/2797	48/31895	0.413781	0.999984	5	2	3
Biological process	GO:0032886	regulation of microtubule-based process	5/2797	48/31895	0.413781	0.999984	5	2	3
Biological process	GO:0071248	cellular response to metal ion	5/2797	48/31895	0.413781	0.999984	5	0	5
Biological process	GO:0006643	membrane lipid metabolic process	14/2797	147/31895	0.414283	0.999984	14	4	10
Biological process	GO:0006670	sphingosine metabolic process	2/2797	16/31895	0.415594	0.999984	2	0	2
Biological process	GO:0009396	folic acid-containing compound biosynthetic process	2/2797	16/31895	0.415594	0.999984	2	1	1
Biological process	GO:0010032	meiotic chromosome condensation	2/2797	16/31895	0.415594	0.999984	2	0	2
Biological process	GO:0010050	vegetative phase change	2/2797	16/31895	0.415594	0.999984	2	0	2
Biological process	GO:0010264	myo-inositol hexakisphosphate biosynthetic process	2/2797	16/31895	0.415594	0.999984	2	1	1
Biological process	GO:0019673	GDP-mannose metabolic process	2/2797	16/31895	0.415594	0.999984	2	0	2
Biological process	GO:0030026	cellular manganese ion homeostasis	2/2797	16/31895	0.415594	0.999984	2	0	2
Biological process	GO:0033517	myo-inositol hexakisphosphate metabolic process	2/2797	16/31895	0.415594	0.999984	2	1	1
Biological process	GO:0035067	negative regulation of histone acetylation	2/2797	16/31895	0.415594	0.999984	2	0	2
Biological process	GO:0046512	sphingosine biosynthetic process	2/2797	16/31895	0.415594	0.999984	2	0	2
Biological process	GO:0048658	anther wall tapetum development	2/2797	16/31895	0.415594	0.999984	2	1	1
Biological process	GO:0051447	negative regulation of meiotic cell cycle	2/2797	16/31895	0.415594	0.999984	2	0	2
Biological process	GO:0090355	positive regulation of auxin metabolic process	2/2797	16/31895	0.415594	0.999984	2	0	2
Biological process	GO:1900111	positive regulation of histone H3-K9 dimethylation	2/2797	16/31895	0.415594	0.999984	2	0	2
Biological process	GO:1901984	negative regulation of protein acetylation	2/2797	16/31895	0.415594	0.999984	2	0	2
Biological process	GO:2000757	negative regulation of peptidyl-lysine acetylation	2/2797	16/31895	0.415594	0.999984	2	0	2
Biological process	GO:2000779	regulation of double-strand break repair	2/2797	16/31895	0.415594	0.999984	2	1	1
Biological process	GO:0006278	RNA-dependent DNA biosynthetic process	6/2797	59/31895	0.415856	0.999984	6	4	2
Biological process	GO:0007004	telomere maintenance via telomerase	6/2797	59/31895	0.415856	0.999984	6	4	2
Biological process	GO:0010380	regulation of chlorophyll biosynthetic process	6/2797	59/31895	0.415856	0.999984	6	0	6
Biological process	GO:0051607	defense response to virus	11/2797	114/31895	0.416473	0.999984	11	1	10
Biological process	GO:0140546	defense response to symbiont	11/2797	114/31895	0.416473	0.999984	11	1	10
Biological process	GO:0010104	regulation of ethylene-activated signaling pathway	7/2797	70/31895	0.416887	0.999984	7	0	7
Biological process	GO:0070297	regulation of phosphorelay signal transduction system	7/2797	70/31895	0.416887	0.999984	7	0	7
Biological process	GO:0019372	lipoxygenase pathway	9/2797	92/31895	0.417266	0.999984	9	4	5
Biological process	GO:0005996	monosaccharide metabolic process	24/2797	259/31895	0.419748	0.999984	24	12	12
Biological process	GO:0071214	cellular response to abiotic stimulus	31/2797	338/31895	0.424104	0.999984	31	16	15
Biological process	GO:0104004	cellular response to environmental stimulus	31/2797	338/31895	0.424104	0.999984	31	16	15
Biological process	GO:0006446	regulation of translational initiation	3/2797	27/31895	0.426242	0.999984	3	2	1
Biological process	GO:0006448	regulation of translational elongation	3/2797	27/31895	0.426242	0.999984	3	2	1
Biological process	GO:0009697	salicylic acid biosynthetic process	3/2797	27/31895	0.426242	0.999984	3	1	2
Biological process	GO:0009904	chloroplast accumulation movement	3/2797	27/31895	0.426242	0.999984	3	3	0
Biological process	GO:0019319	hexose biosynthetic process	3/2797	27/31895	0.426242	0.999984	3	2	1
Biological process	GO:0045339	farnesyl diphosphate catabolic process	3/2797	27/31895	0.426242	0.999984	3	0	3
Biological process	GO:0035825	homologous recombination	12/2797	126/31895	0.42682	0.999984	12	7	5
Biological process	GO:0046890	regulation of lipid biosynthetic process	12/2797	126/31895	0.42682	0.999984	12	6	6
Biological process	GO:0006165	nucleoside diphosphate phosphorylation	10/2797	104/31895	0.42908	0.999984	10	9	1
Biological process	GO:1900150	regulation of defense response to fungus	10/2797	104/31895	0.42908	0.999984	10	5	5
Biological process	GO:0000096	sulfur amino acid metabolic process	9/2797	93/31895	0.43009	0.999984	9	3	6
Biological process	GO:0009116	nucleoside metabolic process	9/2797	93/31895	0.43009	0.999984	9	4	5
Biological process	GO:0034504	protein localization to nucleus	9/2797	93/31895	0.43009	0.999984	9	4	5
Biological process	GO:0000165	MAPK cascade	4/2797	38/31895	0.43013	0.999984	4	1	3
Biological process	GO:0006826	iron ion transport	4/2797	38/31895	0.43013	0.999984	4	4	0
Biological process	GO:0010268	brassinosteroid homeostasis	4/2797	38/31895	0.43013	0.999984	4	1	3
Biological process	GO:0048449	floral organ formation	4/2797	38/31895	0.43013	0.999984	4	0	4
Biological process	GO:0008356	asymmetric cell division	5/2797	49/31895	0.431583	0.999984	5	2	3
Biological process	GO:0010105	negative regulation of ethylene-activated signaling pathway	5/2797	49/31895	0.431583	0.999984	5	0	5
Biological process	GO:0070298	negative regulation of phosphorelay signal transduction system	5/2797	49/31895	0.431583	0.999984	5	0	5
Biological process	GO:0006022	aminoglycan metabolic process	7/2797	71/31895	0.431608	0.999984	7	6	1
Biological process	GO:0009625	response to insect	7/2797	71/31895	0.431608	0.999984	7	4	3
Biological process	GO:2001252	positive regulation of chromosome organization	7/2797	71/31895	0.431608	0.999984	7	1	6
Biological process	GO:0016106	sesquiterpenoid biosynthetic process	6/2797	60/31895	0.431901	0.999984	6	4	2
Biological process	GO:0042631	cellular response to water deprivation	6/2797	60/31895	0.431901	0.999984	6	2	4
Biological process	GO:0071462	cellular response to water stimulus	6/2797	60/31895	0.431901	0.999984	6	2	4
Biological process	GO:0046700	heterocycle catabolic process	38/2797	418/31895	0.432637	0.999984	38	17	21
Biological process	GO:0048868	pollen tube development	32/2797	351/31895	0.435839	0.999984	32	14	18
Biological process	GO:1902531	regulation of intracellular signal transduction	11/2797	116/31895	0.439477	0.999984	11	3	8
Biological process	GO:0055076	transition metal ion homeostasis	16/2797	172/31895	0.440778	0.999984	16	6	10
Biological process	GO:0009066	aspartate family amino acid metabolic process	8/2797	83/31895	0.4446	0.999984	8	2	6
Biological process	GO:0002237	response to molecule of bacterial origin	13/2797	139/31895	0.446656	0.999984	13	6	7
Biological process	GO:0090332	stomatal closure	13/2797	139/31895	0.446656	0.999984	13	3	10
Biological process	GO:0000077	DNA damage checkpoint	2/2797	17/31895	0.446661	0.999984	2	1	1
Biological process	GO:0002182	cytoplasmic translational elongation	2/2797	17/31895	0.446661	0.999984	2	2	0
Biological process	GO:0006723	cuticle hydrocarbon biosynthetic process	2/2797	17/31895	0.446661	0.999984	2	2	0
Biological process	GO:0007584	response to nutrient	2/2797	17/31895	0.446661	0.999984	2	1	1
Biological process	GO:0009099	valine biosynthetic process	2/2797	17/31895	0.446661	0.999984	2	1	1
Biological process	GO:0010371	regulation of gibberellin biosynthetic process	2/2797	17/31895	0.446661	0.999984	2	1	1
Biological process	GO:0032352	positive regulation of hormone metabolic process	2/2797	17/31895	0.446661	0.999984	2	0	2
Biological process	GO:0043171	peptide catabolic process	2/2797	17/31895	0.446661	0.999984	2	0	2
Biological process	GO:0051574	positive regulation of histone H3-K9 methylation	2/2797	17/31895	0.446661	0.999984	2	0	2
Biological process	GO:0071219	cellular response to molecule of bacterial origin	2/2797	17/31895	0.446661	0.999984	2	1	1
Biological process	GO:1902652	secondary alcohol metabolic process	2/2797	17/31895	0.446661	0.999984	2	1	1
Biological process	GO:0051225	spindle assembly	6/2797	61/31895	0.44787	0.999984	6	4	2
Biological process	GO:0062013	positive regulation of small molecule metabolic process	6/2797	61/31895	0.44787	0.999984	6	3	3
Biological process	GO:0042127	regulation of cell population proliferation	12/2797	128/31895	0.448762	0.999984	12	7	5
Biological process	GO:0015851	nucleobase transport	5/2797	50/31895	0.449268	0.999984	5	4	1
Biological process	GO:0042548	regulation of photosynthesis, light reaction	5/2797	50/31895	0.449268	0.999984	5	4	1
Biological process	GO:0006595	polyamine metabolic process	4/2797	39/31895	0.45023	0.999984	4	0	4
Biological process	GO:0006739	NADP metabolic process	4/2797	39/31895	0.45023	0.999984	4	1	3
Biological process	GO:0032436	positive regulation of proteasomal ubiquitin-dependent protein catabolic process	4/2797	39/31895	0.45023	0.999984	4	2	2
Biological process	GO:0035265	organ growth	4/2797	39/31895	0.45023	0.999984	4	2	2
Biological process	GO:0051701	biological process involved in interaction with host	4/2797	39/31895	0.45023	0.999984	4	0	4
Biological process	GO:0070417	cellular response to cold	4/2797	39/31895	0.45023	0.999984	4	3	1
Biological process	GO:0072526	pyridine-containing compound catabolic process	4/2797	39/31895	0.45023	0.999984	4	3	1
Biological process	GO:0048232	male gamete generation	11/2797	117/31895	0.450957	0.999984	11	8	3
Biological process	GO:0046939	nucleotide phosphorylation	10/2797	106/31895	0.45325	0.999984	10	9	1
Biological process	GO:0051338	regulation of transferase activity	10/2797	106/31895	0.45325	0.999984	10	6	4
Biological process	GO:0062012	regulation of small molecule metabolic process	22/2797	241/31895	0.454455	0.999984	22	10	12
Biological process	GO:0062197	cellular response to chemical stress	14/2797	151/31895	0.45473	0.999984	14	6	8
Biological process	GO:0010224	response to UV-B	13/2797	140/31895	0.457154	0.999984	13	6	7
Biological process	GO:0019693	ribose phosphate metabolic process	31/2797	343/31895	0.457604	0.999984	31	23	8
Biological process	GO:2000028	regulation of photoperiodism, flowering	15/2797	163/31895	0.46215	0.999984	15	4	11
Biological process	GO:0090056	regulation of chlorophyll metabolic process	6/2797	62/31895	0.46374	0.999984	6	0	6
Biological process	GO:1901463	regulation of tetrapyrrole biosynthetic process	6/2797	62/31895	0.46374	0.999984	6	0	6
Biological process	GO:0009411	response to UV	17/2797	186/31895	0.466316	0.999984	17	8	9
Biological process	GO:0009688	abscisic acid biosynthetic process	5/2797	51/31895	0.466806	0.999984	5	4	1
Biological process	GO:0010411	xyloglucan metabolic process	5/2797	51/31895	0.466806	0.999984	5	3	2
Biological process	GO:0043289	apocarotenoid biosynthetic process	5/2797	51/31895	0.466806	0.999984	5	4	1
Biological process	GO:0045732	positive regulation of protein catabolic process	5/2797	51/31895	0.466806	0.999984	5	2	3
Biological process	GO:1902645	tertiary alcohol biosynthetic process	5/2797	51/31895	0.466806	0.999984	5	4	1
Biological process	GO:0006690	icosanoid metabolic process	9/2797	96/31895	0.468373	0.999984	9	4	5
Biological process	GO:0043068	positive regulation of programmed cell death	9/2797	96/31895	0.468373	0.999984	9	8	1
Biological process	GO:0006563	L-serine metabolic process	4/2797	40/31895	0.470097	0.999984	4	1	3
Biological process	GO:0009126	purine nucleoside monophosphate metabolic process	4/2797	40/31895	0.470097	0.999984	4	2	2
Biological process	GO:0009127	purine nucleoside monophosphate biosynthetic process	4/2797	40/31895	0.470097	0.999984	4	2	2
Biological process	GO:0009167	purine ribonucleoside monophosphate metabolic process	4/2797	40/31895	0.470097	0.999984	4	2	2
Biological process	GO:0009168	purine ribonucleoside monophosphate biosynthetic process	4/2797	40/31895	0.470097	0.999984	4	2	2
Biological process	GO:0009262	deoxyribonucleotide metabolic process	4/2797	40/31895	0.470097	0.999984	4	1	3
Biological process	GO:0051345	positive regulation of hydrolase activity	4/2797	40/31895	0.470097	0.999984	4	3	1
Biological process	GO:0006779	porphyrin-containing compound biosynthetic process	12/2797	130/31895	0.470622	0.999984	12	5	7
Biological process	GO:0019747	regulation of isoprenoid metabolic process	8/2797	85/31895	0.471719	0.999984	8	5	3
Biological process	GO:0035966	response to topologically incorrect protein	8/2797	85/31895	0.471719	0.999984	8	2	6
Biological process	GO:0007032	endosome organization	3/2797	29/31895	0.473573	0.999984	3	3	0
Biological process	GO:0009081	branched-chain amino acid metabolic process	3/2797	29/31895	0.473573	0.999984	3	1	2
Biological process	GO:0010582	floral meristem determinacy	3/2797	29/31895	0.473573	0.999984	3	0	3
Biological process	GO:0098609	cell-cell adhesion	3/2797	29/31895	0.473573	0.999984	3	2	1
Biological process	GO:0006383	transcription by RNA polymerase III	2/2797	18/31895	0.476775	0.999984	2	1	1
Biological process	GO:0006828	manganese ion transport	2/2797	18/31895	0.476775	0.999984	2	1	1
Biological process	GO:0019288	isopentenyl diphosphate biosynthetic process, methylerythritol 4-phosphate pathway	2/2797	18/31895	0.476775	0.999984	2	1	1
Biological process	GO:0034427	nuclear-transcribed mRNA catabolic process, exonucleolytic, 3'-5'	2/2797	18/31895	0.476775	0.999984	2	1	1
Biological process	GO:0034472	snRNA 3'-end processing	2/2797	18/31895	0.476775	0.999984	2	1	1
Biological process	GO:0036297	interstrand cross-link repair	2/2797	18/31895	0.476775	0.999984	2	0	2
Biological process	GO:0042559	pteridine-containing compound biosynthetic process	2/2797	18/31895	0.476775	0.999984	2	1	1
Biological process	GO:0052482	defense response by cell wall thickening	2/2797	18/31895	0.476775	0.999984	2	0	2
Biological process	GO:0052544	defense response by callose deposition in cell wall	2/2797	18/31895	0.476775	0.999984	2	0	2
Biological process	GO:1900109	regulation of histone H3-K9 dimethylation	2/2797	18/31895	0.476775	0.999984	2	0	2
Biological process	GO:0042325	regulation of phosphorylation	10/2797	108/31895	0.477273	0.999984	10	6	4
Biological process	GO:0019216	regulation of lipid metabolic process	13/2797	142/31895	0.478076	0.999984	13	7	6
Biological process	GO:0016101	diterpenoid metabolic process	19/2797	210/31895	0.478465	0.999984	19	9	10
Biological process	GO:0030422	production of siRNA involved in RNA interference	6/2797	63/31895	0.479489	0.999984	6	2	4
Biological process	GO:0046246	terpene biosynthetic process	6/2797	63/31895	0.479489	0.999984	6	1	5
Biological process	GO:0009150	purine ribonucleotide metabolic process	27/2797	301/31895	0.480451	0.999984	27	20	7
Biological process	GO:0051606	detection of stimulus	15/2797	165/31895	0.481553	0.999984	15	6	9
Biological process	GO:0006623	protein targeting to vacuole	5/2797	52/31895	0.484168	0.999984	5	2	3
Biological process	GO:0009199	ribonucleoside triphosphate metabolic process	5/2797	52/31895	0.484168	0.999984	5	4	1
Biological process	GO:0009201	ribonucleoside triphosphate biosynthetic process	5/2797	52/31895	0.484168	0.999984	5	4	1
Biological process	GO:0006576	cellular biogenic amine metabolic process	8/2797	86/31895	0.485168	0.999984	8	2	6
Biological process	GO:0034661	ncRNA catabolic process	4/2797	41/31895	0.489691	0.999984	4	2	2
Biological process	GO:2000060	positive regulation of ubiquitin-dependent protein catabolic process	4/2797	41/31895	0.489691	0.999984	4	2	2
Biological process	GO:0002218	activation of innate immune response	7/2797	75/31895	0.4898	0.999984	7	3	4
Biological process	GO:0010025	wax biosynthetic process	7/2797	75/31895	0.4898	0.999984	7	6	1
Biological process	GO:0006163	purine nucleotide metabolic process	28/2797	314/31895	0.492044	0.999984	28	20	8
Biological process	GO:0051656	establishment of organelle localization	14/2797	155/31895	0.4949	0.999984	14	8	6
Biological process	GO:0006026	aminoglycan catabolic process	6/2797	64/31895	0.495095	0.999984	6	5	1
Biological process	GO:0006030	chitin metabolic process	6/2797	64/31895	0.495095	0.999984	6	5	1
Biological process	GO:0006032	chitin catabolic process	6/2797	64/31895	0.495095	0.999984	6	5	1
Biological process	GO:0009156	ribonucleoside monophosphate biosynthetic process	6/2797	64/31895	0.495095	0.999984	6	4	2
Biological process	GO:0045859	regulation of protein kinase activity	6/2797	64/31895	0.495095	0.999984	6	4	2
Biological process	GO:0046348	amino sugar catabolic process	6/2797	64/31895	0.495095	0.999984	6	5	1
Biological process	GO:1901072	glucosamine-containing compound catabolic process	6/2797	64/31895	0.495095	0.999984	6	5	1
Biological process	GO:0006887	exocytosis	11/2797	121/31895	0.496508	0.999984	11	4	7
Biological process	GO:0009835	fruit ripening	11/2797	121/31895	0.496508	0.999984	11	4	7
Biological process	GO:0048532	anatomical structure arrangement	11/2797	121/31895	0.496508	0.999984	11	8	3
Biological process	GO:0000028	ribosomal small subunit assembly	3/2797	30/31895	0.496558	0.999984	3	0	3
Biological process	GO:0010440	stomatal lineage progression	3/2797	30/31895	0.496558	0.999984	3	1	2
Biological process	GO:0051781	positive regulation of cell division	3/2797	30/31895	0.496558	0.999984	3	1	2
Biological process	GO:0007051	spindle organization	8/2797	87/31895	0.498524	0.999984	8	5	3
Biological process	GO:0009084	glutamine family amino acid biosynthetic process	5/2797	53/31895	0.501327	0.999984	5	2	3
Biological process	GO:0009958	positive gravitropism	5/2797	53/31895	0.501327	0.999984	5	3	2
Biological process	GO:0009063	cellular amino acid catabolic process	12/2797	133/31895	0.50312	0.999984	12	8	4
Biological process	GO:0030705	cytoskeleton-dependent intracellular transport	7/2797	76/31895	0.504089	0.999984	7	5	2
Biological process	GO:0000578	embryonic axis specification	2/2797	19/31895	0.505866	0.999984	2	1	1
Biological process	GO:0006222	UMP biosynthetic process	2/2797	19/31895	0.505866	0.999984	2	2	0
Biological process	GO:0006303	double-strand break repair via nonhomologous end joining	2/2797	19/31895	0.505866	0.999984	2	2	0
Biological process	GO:0006880	intracellular sequestering of iron ion	2/2797	19/31895	0.505866	0.999984	2	0	2
Biological process	GO:0007019	microtubule depolymerization	2/2797	19/31895	0.505866	0.999984	2	1	1
Biological process	GO:0008215	spermine metabolic process	2/2797	19/31895	0.505866	0.999984	2	0	2
Biological process	GO:0009174	pyrimidine ribonucleoside monophosphate biosynthetic process	2/2797	19/31895	0.505866	0.999984	2	2	0
Biological process	GO:0010262	somatic embryogenesis	2/2797	19/31895	0.505866	0.999984	2	1	1
Biological process	GO:0010375	stomatal complex patterning	2/2797	19/31895	0.505866	0.999984	2	0	2
Biological process	GO:0046049	UMP metabolic process	2/2797	19/31895	0.505866	0.999984	2	2	0
Biological process	GO:0046386	deoxyribose phosphate catabolic process	2/2797	19/31895	0.505866	0.999984	2	0	2
Biological process	GO:0046520	sphingoid biosynthetic process	2/2797	19/31895	0.505866	0.999984	2	0	2
Biological process	GO:0048199	vesicle targeting, to, from or within Golgi	2/2797	19/31895	0.505866	0.999984	2	0	2
Biological process	GO:0051051	negative regulation of transport	2/2797	19/31895	0.505866	0.999984	2	1	1
Biological process	GO:0055071	manganese ion homeostasis	2/2797	19/31895	0.505866	0.999984	2	0	2
Biological process	GO:0097577	sequestering of iron ion	2/2797	19/31895	0.505866	0.999984	2	0	2
Biological process	GO:1901804	beta-glucoside metabolic process	2/2797	19/31895	0.505866	0.999984	2	1	1
Biological process	GO:2000904	regulation of starch metabolic process	2/2797	19/31895	0.505866	0.999984	2	1	1
Biological process	GO:1901606	alpha-amino acid catabolic process	9/2797	99/31895	0.506116	0.999984	9	6	3
Biological process	GO:0010043	response to zinc ion	4/2797	42/31895	0.508979	0.999984	4	1	3
Biological process	GO:0010584	pollen exine formation	4/2797	42/31895	0.508979	0.999984	4	1	3
Biological process	GO:0043650	dicarboxylic acid biosynthetic process	4/2797	42/31895	0.508979	0.999984	4	2	2
Biological process	GO:0055070	copper ion homeostasis	4/2797	42/31895	0.508979	0.999984	4	1	3
Biological process	GO:0070507	regulation of microtubule cytoskeleton organization	4/2797	42/31895	0.508979	0.999984	4	2	2
Biological process	GO:0051510	regulation of unidimensional cell growth	13/2797	145/31895	0.509172	0.999984	13	5	8
Biological process	GO:0046486	glycerolipid metabolic process	29/2797	328/31895	0.51006	0.999984	29	13	16
Biological process	GO:0010228	vegetative to reproductive phase transition of meristem	36/2797	408/31895	0.510179	0.999984	36	12	24
Biological process	GO:1901401	regulation of tetrapyrrole metabolic process	6/2797	65/31895	0.51054	0.999984	6	0	6
Biological process	GO:0009639	response to red or far red light	31/2797	351/31895	0.511032	0.999984	31	16	15
Biological process	GO:0006898	receptor-mediated endocytosis	8/2797	88/31895	0.511776	0.999984	8	3	5
Biological process	GO:0010374	stomatal complex development	8/2797	88/31895	0.511776	0.999984	8	2	6
Biological process	GO:0006304	DNA modification	14/2797	157/31895	0.51476	0.999984	14	8	6
Biological process	GO:0098662	inorganic cation transmembrane transport	18/2797	203/31895	0.516431	0.999984	18	10	8
Biological process	GO:0098660	inorganic ion transmembrane transport	20/2797	226/31895	0.517205	0.999984	20	12	8
Biological process	GO:0034599	cellular response to oxidative stress	7/2797	77/31895	0.518242	0.999984	7	2	5
Biological process	GO:0045454	cell redox homeostasis	5/2797	54/31895	0.518259	0.999984	5	4	1
Biological process	GO:0001732	formation of cytoplasmic translation initiation complex	3/2797	31/31895	0.519026	0.999984	3	2	1
Biological process	GO:0006672	ceramide metabolic process	3/2797	31/31895	0.519026	0.999984	3	0	3
Biological process	GO:0010022	meristem determinacy	3/2797	31/31895	0.519026	0.999984	3	0	3
Biological process	GO:0043087	regulation of GTPase activity	3/2797	31/31895	0.519026	0.999984	3	2	1
Biological process	GO:0046885	regulation of hormone biosynthetic process	3/2797	31/31895	0.519026	0.999984	3	0	3
Biological process	GO:0009753	response to jasmonic acid	35/2797	398/31895	0.519065	0.999984	35	12	23
Biological process	GO:0006073	cellular glucan metabolic process	31/2797	353/31895	0.524263	0.999984	31	19	12
Biological process	GO:0044042	glucan metabolic process	31/2797	353/31895	0.524263	0.999984	31	19	12
Biological process	GO:0046474	glycerophospholipid biosynthetic process	12/2797	135/31895	0.524505	0.999984	12	7	5
Biological process	GO:0042273	ribosomal large subunit biogenesis	8/2797	89/31895	0.524911	0.999984	8	1	7
Biological process	GO:0070192	chromosome organization involved in meiotic cell cycle	8/2797	89/31895	0.524911	0.999984	8	4	4
Biological process	GO:0070542	response to fatty acid	35/2797	399/31895	0.525282	0.999984	35	12	23
Biological process	GO:0009161	ribonucleoside monophosphate metabolic process	6/2797	66/31895	0.525805	0.999984	6	4	2
Biological process	GO:0031122	cytoplasmic microtubule organization	6/2797	66/31895	0.525805	0.999984	6	3	3
Biological process	GO:0042255	ribosome assembly	6/2797	66/31895	0.525805	0.999984	6	1	5
Biological process	GO:0046128	purine ribonucleoside metabolic process	6/2797	66/31895	0.525805	0.999984	6	3	3
Biological process	GO:0009112	nucleobase metabolic process	4/2797	43/31895	0.527929	0.999984	4	2	2
Biological process	GO:0015908	fatty acid transport	4/2797	43/31895	0.527929	0.999984	4	0	4
Biological process	GO:0042435	indole-containing compound biosynthetic process	4/2797	43/31895	0.527929	0.999984	4	1	3
Biological process	GO:2001020	regulation of response to DNA damage stimulus	4/2797	43/31895	0.527929	0.999984	4	1	3
Biological process	GO:0015994	chlorophyll metabolic process	13/2797	147/31895	0.529636	0.999984	13	5	8
Biological process	GO:0000726	non-recombinational repair	2/2797	20/31895	0.533879	0.999984	2	2	0
Biological process	GO:0001678	cellular glucose homeostasis	2/2797	20/31895	0.533879	0.999984	2	2	0
Biological process	GO:0009773	photosynthetic electron transport in photosystem I	2/2797	20/31895	0.533879	0.999984	2	2	0
Biological process	GO:0019682	glyceraldehyde-3-phosphate metabolic process	2/2797	20/31895	0.533879	0.999984	2	1	1
Biological process	GO:0031057	negative regulation of histone modification	2/2797	20/31895	0.533879	0.999984	2	0	2
Biological process	GO:0031118	rRNA pseudouridine synthesis	2/2797	20/31895	0.533879	0.999984	2	1	1
Biological process	GO:0034644	cellular response to UV	2/2797	20/31895	0.533879	0.999984	2	0	2
Biological process	GO:0072529	pyrimidine-containing compound catabolic process	2/2797	20/31895	0.533879	0.999984	2	0	2
Biological process	GO:0000373	Group II intron splicing	5/2797	55/31895	0.534943	0.999984	5	3	2
Biological process	GO:0006220	pyrimidine nucleotide metabolic process	5/2797	55/31895	0.534943	0.999984	5	3	2
Biological process	GO:0006874	cellular calcium ion homeostasis	5/2797	55/31895	0.534943	0.999984	5	3	2
Biological process	GO:0009937	regulation of gibberellic acid mediated signaling pathway	5/2797	55/31895	0.534943	0.999984	5	2	3
Biological process	GO:0051495	positive regulation of cytoskeleton organization	5/2797	55/31895	0.534943	0.999984	5	1	4
Biological process	GO:1902905	positive regulation of supramolecular fiber organization	5/2797	55/31895	0.534943	0.999984	5	1	4
Biological process	GO:0044275	cellular carbohydrate catabolic process	10/2797	113/31895	0.536176	0.999984	10	8	2
Biological process	GO:0042546	cell wall biogenesis	36/2797	413/31895	0.540783	0.999984	36	19	17
Biological process	GO:1901071	glucosamine-containing compound metabolic process	6/2797	67/31895	0.540872	0.999984	6	5	1
Biological process	GO:0000387	spliceosomal snRNP assembly	3/2797	32/31895	0.540937	0.999984	3	1	2
Biological process	GO:0010496	intercellular transport	3/2797	32/31895	0.540937	0.999984	3	1	2
Biological process	GO:0016075	rRNA catabolic process	3/2797	32/31895	0.540937	0.999984	3	1	2
Biological process	GO:0016925	protein sumoylation	3/2797	32/31895	0.540937	0.999984	3	0	3
Biological process	GO:0032543	mitochondrial translation	3/2797	32/31895	0.540937	0.999984	3	1	2
Biological process	GO:0051761	sesquiterpene metabolic process	3/2797	32/31895	0.540937	0.999984	3	0	3
Biological process	GO:0051762	sesquiterpene biosynthetic process	3/2797	32/31895	0.540937	0.999984	3	0	3
Biological process	GO:0070076	histone lysine demethylation	3/2797	32/31895	0.540937	0.999984	3	0	3
Biological process	GO:0051093	negative regulation of developmental process	27/2797	310/31895	0.544313	0.999984	27	5	22
Biological process	GO:2000377	regulation of reactive oxygen species metabolic process	12/2797	137/31895	0.545602	0.999984	12	4	8
Biological process	GO:0010166	wax metabolic process	7/2797	79/31895	0.546085	0.999984	7	6	1
Biological process	GO:0007129	homologous chromosome pairing at meiosis	4/2797	44/31895	0.546513	0.999984	4	3	1
Biological process	GO:0032434	regulation of proteasomal ubiquitin-dependent protein catabolic process	4/2797	44/31895	0.546513	0.999984	4	2	2
Biological process	GO:0034614	cellular response to reactive oxygen species	4/2797	44/31895	0.546513	0.999984	4	0	4
Biological process	GO:0045910	negative regulation of DNA recombination	4/2797	44/31895	0.546513	0.999984	4	0	4
Biological process	GO:1901800	positive regulation of proteasomal protein catabolic process	4/2797	44/31895	0.546513	0.999984	4	2	2
Biological process	GO:0032504	multicellular organism reproduction	30/2797	345/31895	0.54734	0.999984	30	19	11
Biological process	GO:0031058	positive regulation of histone modification	5/2797	56/31895	0.551358	0.999984	5	1	4
Biological process	GO:0042762	regulation of sulfur metabolic process	5/2797	56/31895	0.551358	0.999984	5	3	2
Biological process	GO:0043628	ncRNA 3'-end processing	5/2797	56/31895	0.551358	0.999984	5	2	3
Biological process	GO:0009624	response to nematode	11/2797	126/31895	0.552	0.999984	11	7	4
Biological process	GO:0030243	cellulose metabolic process	16/2797	184/31895	0.552138	0.999984	16	10	6
Biological process	GO:0010941	regulation of cell death	21/2797	242/31895	0.553401	0.999984	21	10	11
Biological process	GO:0009751	response to salicylic acid	32/2797	369/31895	0.553527	0.999984	32	17	15
Biological process	GO:0048609	multicellular organismal reproductive process	28/2797	323/31895	0.554468	0.999984	28	17	11
Biological process	GO:0009955	adaxial/abaxial pattern specification	6/2797	68/31895	0.555727	0.999984	6	4	2
Biological process	GO:0072503	cellular divalent inorganic cation homeostasis	6/2797	68/31895	0.555727	0.999984	6	3	3
Biological process	GO:1901570	fatty acid derivative biosynthetic process	7/2797	80/31895	0.559749	0.999984	7	6	1
Biological process	GO:0006734	NADH metabolic process	2/2797	21/31895	0.560782	0.999984	2	0	2
Biological process	GO:0009173	pyrimidine ribonucleoside monophosphate metabolic process	2/2797	21/31895	0.560782	0.999984	2	2	0
Biological process	GO:0009264	deoxyribonucleotide catabolic process	2/2797	21/31895	0.560782	0.999984	2	0	2
Biological process	GO:0009403	toxin biosynthetic process	2/2797	21/31895	0.560782	0.999984	2	0	2
Biological process	GO:0010077	maintenance of inflorescence meristem identity	2/2797	21/31895	0.560782	0.999984	2	0	2
Biological process	GO:0034051	negative regulation of plant-type hypersensitive response	2/2797	21/31895	0.560782	0.999984	2	1	1
Biological process	GO:0052314	phytoalexin metabolic process	2/2797	21/31895	0.560782	0.999984	2	0	2
Biological process	GO:0052315	phytoalexin biosynthetic process	2/2797	21/31895	0.560782	0.999984	2	0	2
Biological process	GO:0071027	nuclear RNA surveillance	2/2797	21/31895	0.560782	0.999984	2	1	1
Biological process	GO:1905268	negative regulation of chromatin organization	2/2797	21/31895	0.560782	0.999984	2	0	2
Biological process	GO:0000289	nuclear-transcribed mRNA poly(A) tail shortening	3/2797	33/31895	0.56226	0.999984	3	2	1
Biological process	GO:0042304	regulation of fatty acid biosynthetic process	3/2797	33/31895	0.56226	0.999984	3	1	2
Biological process	GO:0046578	regulation of Ras protein signal transduction	3/2797	33/31895	0.56226	0.999984	3	2	1
Biological process	GO:0051056	regulation of small GTPase mediated signal transduction	3/2797	33/31895	0.56226	0.999984	3	2	1
Biological process	GO:0052386	cell wall thickening	3/2797	33/31895	0.56226	0.999984	3	1	2
Biological process	GO:0007276	gamete generation	11/2797	127/31895	0.56283	0.999984	11	8	3
Biological process	GO:0010218	response to far red light	8/2797	92/31895	0.563499	0.999984	8	5	3
Biological process	GO:0009259	ribonucleotide metabolic process	29/2797	336/31895	0.564225	0.999984	29	22	7
Biological process	GO:0032875	regulation of DNA endoreduplication	4/2797	45/31895	0.564709	0.999984	4	1	3
Biological process	GO:0009962	regulation of flavonoid biosynthetic process	5/2797	57/31895	0.567485	0.999984	5	2	3
Biological process	GO:0043467	regulation of generation of precursor metabolites and energy	5/2797	57/31895	0.567485	0.999984	5	4	1
Biological process	GO:0055074	calcium ion homeostasis	5/2797	57/31895	0.567485	0.999984	5	3	2
Biological process	GO:0030244	cellulose biosynthetic process	13/2797	151/31895	0.569713	0.999984	13	7	6
Biological process	GO:0072583	clathrin-dependent endocytosis	6/2797	69/31895	0.570355	0.999984	6	2	4
Biological process	GO:0000278	mitotic cell cycle	36/2797	418/31895	0.570898	0.999984	36	20	16
Biological process	GO:0048646	anatomical structure formation involved in morphogenesis	36/2797	418/31895	0.570898	0.999984	36	15	21
Biological process	GO:0009553	embryo sac development	22/2797	256/31895	0.572051	0.999984	22	12	10
Biological process	GO:0071241	cellular response to inorganic substance	7/2797	81/31895	0.573225	0.999984	7	1	6
Biological process	GO:0006305	DNA alkylation	11/2797	128/31895	0.573554	0.999984	11	6	5
Biological process	GO:0006306	DNA methylation	11/2797	128/31895	0.573554	0.999984	11	6	5
Biological process	GO:0009141	nucleoside triphosphate metabolic process	8/2797	93/31895	0.576055	0.999984	8	4	4
Biological process	GO:0098655	cation transmembrane transport	18/2797	210/31895	0.576155	0.999984	18	10	8
Biological process	GO:0002229	defense response to oomycetes	12/2797	140/31895	0.5766	0.999984	12	3	9
Biological process	GO:0010075	regulation of meristem growth	12/2797	140/31895	0.5766	0.999984	12	2	10
Biological process	GO:0033865	nucleoside bisphosphate metabolic process	12/2797	140/31895	0.5766	0.999984	12	9	3
Biological process	GO:0033875	ribonucleoside bisphosphate metabolic process	12/2797	140/31895	0.5766	0.999984	12	9	3
Biological process	GO:0034032	purine nucleoside bisphosphate metabolic process	12/2797	140/31895	0.5766	0.999984	12	9	3
Biological process	GO:0071695	anatomical structure maturation	36/2797	419/31895	0.576847	0.999984	36	17	19
Biological process	GO:0071482	cellular response to light stimulus	17/2797	199/31895	0.581734	0.999984	17	11	6
Biological process	GO:0060627	regulation of vesicle-mediated transport	4/2797	46/31895	0.582495	0.999984	4	3	1
Biological process	GO:2000058	regulation of ubiquitin-dependent protein catabolic process	4/2797	46/31895	0.582495	0.999984	4	2	2
Biological process	GO:0002221	pattern recognition receptor signaling pathway	3/2797	34/31895	0.582968	0.999984	3	1	2
Biological process	GO:0006071	glycerol metabolic process	3/2797	34/31895	0.582968	0.999984	3	0	3
Biological process	GO:0016553	base conversion or substitution editing	3/2797	34/31895	0.582968	0.999984	3	0	3
Biological process	GO:0031145	anaphase-promoting complex-dependent catabolic process	3/2797	34/31895	0.582968	0.999984	3	2	1
Biological process	GO:0080111	DNA demethylation	3/2797	34/31895	0.582968	0.999984	3	1	2
Biological process	GO:1905269	positive regulation of chromatin organization	5/2797	58/31895	0.583308	0.999984	5	1	4
Biological process	GO:0000819	sister chromatid segregation	11/2797	129/31895	0.584167	0.999984	11	5	6
Biological process	GO:0009204	deoxyribonucleoside triphosphate catabolic process	2/2797	22/31895	0.586552	0.999984	2	0	2
Biological process	GO:0009310	amine catabolic process	2/2797	22/31895	0.586552	0.999984	2	0	2
Biological process	GO:0010274	hydrotropism	2/2797	22/31895	0.586552	0.999984	2	1	1
Biological process	GO:0016180	snRNA processing	2/2797	22/31895	0.586552	0.999984	2	1	1
Biological process	GO:0034311	diol metabolic process	2/2797	22/31895	0.586552	0.999984	2	0	2
Biological process	GO:0034312	diol biosynthetic process	2/2797	22/31895	0.586552	0.999984	2	0	2
Biological process	GO:0042402	cellular biogenic amine catabolic process	2/2797	22/31895	0.586552	0.999984	2	0	2
Biological process	GO:0043967	histone H4 acetylation	2/2797	22/31895	0.586552	0.999984	2	1	1
Biological process	GO:0048017	inositol lipid-mediated signaling	2/2797	22/31895	0.586552	0.999984	2	0	2
Biological process	GO:0051238	sequestering of metal ion	2/2797	22/31895	0.586552	0.999984	2	0	2
Biological process	GO:0080036	regulation of cytokinin-activated signaling pathway	2/2797	22/31895	0.586552	0.999984	2	1	1
Biological process	GO:0080163	regulation of protein serine/threonine phosphatase activity	2/2797	22/31895	0.586552	0.999984	2	1	1
Biological process	GO:0007018	microtubule-based movement	10/2797	118/31895	0.59256	0.999984	10	4	6
Biological process	GO:0043067	regulation of programmed cell death	15/2797	177/31895	0.594067	0.999984	15	10	5
Biological process	GO:0046488	phosphatidylinositol metabolic process	11/2797	130/31895	0.594662	0.999984	11	3	8
Biological process	GO:0048285	organelle fission	32/2797	376/31895	0.597561	0.999984	32	18	14
Biological process	GO:0016102	diterpenoid biosynthetic process	17/2797	201/31895	0.598669	0.999984	17	8	9
Biological process	GO:0043622	cortical microtubule organization	5/2797	59/31895	0.598813	0.999984	5	2	3
Biological process	GO:0060548	negative regulation of cell death	5/2797	59/31895	0.598813	0.999984	5	1	4
Biological process	GO:0044728	DNA methylation or demethylation	13/2797	154/31895	0.59886	0.999984	13	7	6
Biological process	GO:0006268	DNA unwinding involved in DNA replication	6/2797	71/31895	0.598878	0.999984	6	4	2
Biological process	GO:2000022	regulation of jasmonic acid mediated signaling pathway	6/2797	71/31895	0.598878	0.999984	6	3	3
Biological process	GO:0006637	acyl-CoA metabolic process	7/2797	83/31895	0.599574	0.999984	7	6	1
Biological process	GO:0035383	thioester metabolic process	7/2797	83/31895	0.599574	0.999984	7	6	1
Biological process	GO:0030838	positive regulation of actin filament polymerization	4/2797	47/31895	0.599853	0.999984	4	1	3
Biological process	GO:0045010	actin nucleation	4/2797	47/31895	0.599853	0.999984	4	1	3
Biological process	GO:2000069	regulation of post-embryonic root development	4/2797	47/31895	0.599853	0.999984	4	1	3
Biological process	GO:0000212	meiotic spindle organization	1/2797	10/31895	0.600657	0.999984	1	1	0
Biological process	GO:0000965	mitochondrial RNA 3'-end processing	1/2797	10/31895	0.600657	0.999984	1	1	0
Biological process	GO:0006097	glyoxylate cycle	1/2797	10/31895	0.600657	0.999984	1	0	1
Biological process	GO:0006272	leading strand elongation	1/2797	10/31895	0.600657	0.999984	1	1	0
Biological process	GO:0007266	Rho protein signal transduction	1/2797	10/31895	0.600657	0.999984	1	0	1
Biological process	GO:0010219	regulation of vernalization response	1/2797	10/31895	0.600657	0.999984	1	0	1
Biological process	GO:0010247	detection of phosphate ion	1/2797	10/31895	0.600657	0.999984	1	0	1
Biological process	GO:0010265	SCF complex assembly	1/2797	10/31895	0.600657	0.999984	1	0	1
Biological process	GO:0010777	meiotic mismatch repair involved in reciprocal meiotic recombination	1/2797	10/31895	0.600657	0.999984	1	1	0
Biological process	GO:0015801	aromatic amino acid transport	1/2797	10/31895	0.600657	0.999984	1	1	0
Biological process	GO:0015810	aspartate transmembrane transport	1/2797	10/31895	0.600657	0.999984	1	1	0
Biological process	GO:0015827	tryptophan transport	1/2797	10/31895	0.600657	0.999984	1	1	0
Biological process	GO:0015858	nucleoside transport	1/2797	10/31895	0.600657	0.999984	1	1	0
Biological process	GO:0016926	protein desumoylation	1/2797	10/31895	0.600657	0.999984	1	0	1
Biological process	GO:0017145	stem cell division	1/2797	10/31895	0.600657	0.999984	1	0	1
Biological process	GO:0018026	peptidyl-lysine monomethylation	1/2797	10/31895	0.600657	0.999984	1	0	1
Biological process	GO:0035561	regulation of chromatin binding	1/2797	10/31895	0.600657	0.999984	1	0	1
Biological process	GO:0035563	positive regulation of chromatin binding	1/2797	10/31895	0.600657	0.999984	1	0	1
Biological process	GO:0043330	response to exogenous dsRNA	1/2797	10/31895	0.600657	0.999984	1	0	1
Biological process	GO:0043331	response to dsRNA	1/2797	10/31895	0.600657	0.999984	1	0	1
Biological process	GO:0043408	regulation of MAPK cascade	1/2797	10/31895	0.600657	0.999984	1	1	0
Biological process	GO:0046113	nucleobase catabolic process	1/2797	10/31895	0.600657	0.999984	1	1	0
Biological process	GO:0048207	vesicle targeting, rough ER to cis-Golgi	1/2797	10/31895	0.600657	0.999984	1	0	1
Biological process	GO:0048208	COPII vesicle coating	1/2797	10/31895	0.600657	0.999984	1	0	1
Biological process	GO:0048448	stamen morphogenesis	1/2797	10/31895	0.600657	0.999984	1	0	1
Biological process	GO:0048870	cell motility	1/2797	10/31895	0.600657	0.999984	1	0	1
Biological process	GO:0051013	microtubule severing	1/2797	10/31895	0.600657	0.999984	1	0	1
Biological process	GO:0051674	localization of cell	1/2797	10/31895	0.600657	0.999984	1	0	1
Biological process	GO:0071359	cellular response to dsRNA	1/2797	10/31895	0.600657	0.999984	1	0	1
Biological process	GO:0071360	cellular response to exogenous dsRNA	1/2797	10/31895	0.600657	0.999984	1	0	1
Biological process	GO:0071421	manganese ion transmembrane transport	1/2797	10/31895	0.600657	0.999984	1	1	0
Biological process	GO:0090357	regulation of tryptophan metabolic process	1/2797	10/31895	0.600657	0.999984	1	0	1
Biological process	GO:1901537	positive regulation of DNA demethylation	1/2797	10/31895	0.600657	0.999984	1	1	0
Biological process	GO:2000306	positive regulation of photomorphogenesis	1/2797	10/31895	0.600657	0.999984	1	0	1
Biological process	GO:2000378	negative regulation of reactive oxygen species metabolic process	1/2797	10/31895	0.600657	0.999984	1	1	0
Biological process	GO:0006573	valine metabolic process	3/2797	35/31895	0.60304	0.999984	3	2	1
Biological process	GO:0016073	snRNA metabolic process	3/2797	35/31895	0.60304	0.999984	3	1	2
Biological process	GO:0016577	histone demethylation	3/2797	35/31895	0.60304	0.999984	3	0	3
Biological process	GO:0035510	DNA dealkylation	3/2797	35/31895	0.60304	0.999984	3	1	2
Biological process	GO:1902182	shoot apical meristem development	3/2797	35/31895	0.60304	0.999984	3	3	0
Biological process	GO:0008654	phospholipid biosynthetic process	19/2797	225/31895	0.60307	0.999984	19	9	10
Biological process	GO:0051604	protein maturation	11/2797	131/31895	0.605035	0.999984	11	4	7
Biological process	GO:0010118	stomatal movement	27/2797	319/31895	0.605825	0.999984	27	8	19
Biological process	GO:0051241	negative regulation of multicellular organismal process	18/2797	214/31895	0.609003	0.999984	18	3	15
Biological process	GO:0006778	porphyrin-containing compound metabolic process	14/2797	167/31895	0.610097	0.999984	14	5	9
Biological process	GO:0002697	regulation of immune effector process	2/2797	23/31895	0.611183	0.999984	2	0	2
Biological process	GO:0006108	malate metabolic process	2/2797	23/31895	0.611183	0.999984	2	1	1
Biological process	GO:0009821	alkaloid biosynthetic process	2/2797	23/31895	0.611183	0.999984	2	1	1
Biological process	GO:0010395	rhamnogalacturonan I metabolic process	2/2797	23/31895	0.611183	0.999984	2	2	0
Biological process	GO:0032386	regulation of intracellular transport	2/2797	23/31895	0.611183	0.999984	2	1	1
Biological process	GO:0042593	glucose homeostasis	2/2797	23/31895	0.611183	0.999984	2	2	0
Biological process	GO:0045144	meiotic sister chromatid segregation	2/2797	23/31895	0.611183	0.999984	2	1	1
Biological process	GO:0046292	formaldehyde metabolic process	2/2797	23/31895	0.611183	0.999984	2	1	1
Biological process	GO:0046294	formaldehyde catabolic process	2/2797	23/31895	0.611183	0.999984	2	1	1
Biological process	GO:0046513	ceramide biosynthetic process	2/2797	23/31895	0.611183	0.999984	2	0	2
Biological process	GO:0050688	regulation of defense response to virus	2/2797	23/31895	0.611183	0.999984	2	0	2
Biological process	GO:0051026	chiasma assembly	2/2797	23/31895	0.611183	0.999984	2	2	0
Biological process	GO:0051177	meiotic sister chromatid cohesion	2/2797	23/31895	0.611183	0.999984	2	1	1
Biological process	GO:0061085	regulation of histone H3-K27 methylation	2/2797	23/31895	0.611183	0.999984	2	0	2
Biological process	GO:0071025	RNA surveillance	2/2797	23/31895	0.611183	0.999984	2	1	1
Biological process	GO:0071577	zinc ion transmembrane transport	2/2797	23/31895	0.611183	0.999984	2	1	1
Biological process	GO:0006635	fatty acid beta-oxidation	7/2797	84/31895	0.612427	0.999984	7	3	4
Biological process	GO:0016036	cellular response to phosphate starvation	8/2797	96/31895	0.612678	0.999984	8	1	7
Biological process	GO:0009119	ribonucleoside metabolic process	6/2797	72/31895	0.612751	0.999984	6	3	3
Biological process	GO:0072665	protein localization to vacuole	6/2797	72/31895	0.612751	0.999984	6	3	3
Biological process	GO:0072666	establishment of protein localization to vacuole	6/2797	72/31895	0.612751	0.999984	6	3	3
Biological process	GO:0006084	acetyl-CoA metabolic process	5/2797	60/31895	0.613987	0.999984	5	4	1
Biological process	GO:0006541	glutamine metabolic process	5/2797	60/31895	0.613987	0.999984	5	2	3
Biological process	GO:0048508	embryonic meristem development	5/2797	60/31895	0.613987	0.999984	5	5	0
Biological process	GO:0042180	cellular ketone metabolic process	22/2797	262/31895	0.616632	0.999984	22	9	13
Biological process	GO:0009309	amine biosynthetic process	4/2797	48/31895	0.616769	0.999984	4	2	2
Biological process	GO:0031109	microtubule polymerization or depolymerization	4/2797	48/31895	0.616769	0.999984	4	2	2
Biological process	GO:0042401	cellular biogenic amine biosynthetic process	4/2797	48/31895	0.616769	0.999984	4	2	2
Biological process	GO:1903052	positive regulation of proteolysis involved in cellular protein catabolic process	4/2797	48/31895	0.616769	0.999984	4	2	2
Biological process	GO:1903364	positive regulation of cellular protein catabolic process	4/2797	48/31895	0.616769	0.999984	4	2	2
Biological process	GO:0033013	tetrapyrrole metabolic process	14/2797	168/31895	0.619158	0.999984	14	5	9
Biological process	GO:0022604	regulation of cell morphogenesis	16/2797	192/31895	0.62203	0.999984	16	6	10
Biological process	GO:0045017	glycerolipid biosynthetic process	16/2797	192/31895	0.62203	0.999984	16	9	7
Biological process	GO:0006482	protein demethylation	3/2797	36/31895	0.622462	0.999984	3	0	3
Biological process	GO:0008214	protein dealkylation	3/2797	36/31895	0.622462	0.999984	3	0	3
Biological process	GO:0009938	negative regulation of gibberellic acid mediated signaling pathway	3/2797	36/31895	0.622462	0.999984	3	1	2
Biological process	GO:0010112	regulation of systemic acquired resistance	3/2797	36/31895	0.622462	0.999984	3	0	3
Biological process	GO:0030261	chromosome condensation	3/2797	36/31895	0.622462	0.999984	3	0	3
Biological process	GO:0045047	protein targeting to ER	3/2797	36/31895	0.622462	0.999984	3	3	0
Biological process	GO:0046688	response to copper ion	3/2797	36/31895	0.622462	0.999984	3	0	3
Biological process	GO:0072599	establishment of protein localization to endoplasmic reticulum	3/2797	36/31895	0.622462	0.999984	3	3	0
Biological process	GO:1900057	positive regulation of leaf senescence	3/2797	36/31895	0.622462	0.999984	3	1	2
Biological process	GO:0010089	xylem development	8/2797	97/31895	0.624512	0.999984	8	5	3
Biological process	GO:0032508	DNA duplex unwinding	7/2797	85/31895	0.625054	0.999984	7	4	3
Biological process	GO:2000242	negative regulation of reproductive process	11/2797	133/31895	0.625394	0.999984	11	3	8
Biological process	GO:0001932	regulation of protein phosphorylation	6/2797	73/31895	0.626351	0.999984	6	4	2
Biological process	GO:0007017	microtubule-based process	28/2797	334/31895	0.627292	0.999984	28	15	13
Biological process	GO:0006275	regulation of DNA replication	5/2797	61/31895	0.628818	0.999984	5	1	4
Biological process	GO:0006487	protein N-linked glycosylation	5/2797	61/31895	0.628818	0.999984	5	2	3
Biological process	GO:0007029	endoplasmic reticulum organization	5/2797	61/31895	0.628818	0.999984	5	1	4
Biological process	GO:0031124	mRNA 3'-end processing	5/2797	61/31895	0.628818	0.999984	5	1	4
Biological process	GO:0006221	pyrimidine nucleotide biosynthetic process	4/2797	49/31895	0.63323	0.999984	4	3	1
Biological process	GO:0006661	phosphatidylinositol biosynthetic process	4/2797	49/31895	0.63323	0.999984	4	1	3
Biological process	GO:0045143	homologous chromosome segregation	4/2797	49/31895	0.63323	0.999984	4	3	1
Biological process	GO:1905037	autophagosome organization	4/2797	49/31895	0.63323	0.999984	4	1	3
Biological process	GO:0009250	glucan biosynthetic process	19/2797	229/31895	0.634172	0.999984	19	10	9
Biological process	GO:0000027	ribosomal large subunit assembly	2/2797	24/31895	0.634674	0.999984	2	1	1
Biological process	GO:0002790	peptide secretion	2/2797	24/31895	0.634674	0.999984	2	1	1
Biological process	GO:0009306	protein secretion	2/2797	24/31895	0.634674	0.999984	2	1	1
Biological process	GO:0009970	cellular response to sulfate starvation	2/2797	24/31895	0.634674	0.999984	2	0	2
Biological process	GO:0035592	establishment of protein localization to extracellular region	2/2797	24/31895	0.634674	0.999984	2	1	1
Biological process	GO:0046503	glycerolipid catabolic process	2/2797	24/31895	0.634674	0.999984	2	0	2
Biological process	GO:0071692	protein localization to extracellular region	2/2797	24/31895	0.634674	0.999984	2	1	1
Biological process	GO:0044770	cell cycle phase transition	10/2797	122/31895	0.635258	0.999984	10	7	3
Biological process	GO:0000455	enzyme-directed rRNA pseudouridine synthesis	1/2797	11/31895	0.635688	0.999984	1	1	0
Biological process	GO:0000710	meiotic mismatch repair	1/2797	11/31895	0.635688	0.999984	1	1	0
Biological process	GO:0006471	protein ADP-ribosylation	1/2797	11/31895	0.635688	0.999984	1	1	0
Biological process	GO:0006768	biotin metabolic process	1/2797	11/31895	0.635688	0.999984	1	1	0
Biological process	GO:0007035	vacuolar acidification	1/2797	11/31895	0.635688	0.999984	1	0	1
Biological process	GO:0009102	biotin biosynthetic process	1/2797	11/31895	0.635688	0.999984	1	1	0
Biological process	GO:0010069	zygote asymmetric cytokinesis in embryo sac	1/2797	11/31895	0.635688	0.999984	1	1	0
Biological process	GO:0010113	negative regulation of systemic acquired resistance	1/2797	11/31895	0.635688	0.999984	1	0	1
Biological process	GO:0010587	miRNA catabolic process	1/2797	11/31895	0.635688	0.999984	1	1	0
Biological process	GO:0014074	response to purine-containing compound	1/2797	11/31895	0.635688	0.999984	1	0	1
Biological process	GO:0015866	ADP transport	1/2797	11/31895	0.635688	0.999984	1	1	0
Biological process	GO:0015867	ATP transport	1/2797	11/31895	0.635688	0.999984	1	1	0
Biological process	GO:0016320	endoplasmic reticulum membrane fusion	1/2797	11/31895	0.635688	0.999984	1	0	1
Biological process	GO:0018904	ether metabolic process	1/2797	11/31895	0.635688	0.999984	1	0	1
Biological process	GO:0019079	viral genome replication	1/2797	11/31895	0.635688	0.999984	1	0	1
Biological process	GO:0031398	positive regulation of protein ubiquitination	1/2797	11/31895	0.635688	0.999984	1	1	0
Biological process	GO:0033540	fatty acid beta-oxidation using acyl-CoA oxidase	1/2797	11/31895	0.635688	0.999984	1	0	1
Biological process	GO:0034508	centromere complex assembly	1/2797	11/31895	0.635688	0.999984	1	0	1
Biological process	GO:0045905	positive regulation of translational termination	1/2797	11/31895	0.635688	0.999984	1	0	1
Biological process	GO:0046176	aldonic acid catabolic process	1/2797	11/31895	0.635688	0.999984	1	1	0
Biological process	GO:0048445	carpel morphogenesis	1/2797	11/31895	0.635688	0.999984	1	0	1
Biological process	GO:0051452	intracellular pH reduction	1/2797	11/31895	0.635688	0.999984	1	0	1
Biological process	GO:0051782	negative regulation of cell division	1/2797	11/31895	0.635688	0.999984	1	0	1
Biological process	GO:0052746	inositol phosphorylation	1/2797	11/31895	0.635688	0.999984	1	0	1
Biological process	GO:0061687	detoxification of inorganic compound	1/2797	11/31895	0.635688	0.999984	1	1	0
Biological process	GO:0061951	establishment of protein localization to plasma membrane	1/2797	11/31895	0.635688	0.999984	1	1	0
Biological process	GO:0062211	root regeneration	1/2797	11/31895	0.635688	0.999984	1	0	1
Biological process	GO:0070979	protein K11-linked ubiquitination	1/2797	11/31895	0.635688	0.999984	1	1	0
Biological process	GO:0071712	ER-associated misfolded protein catabolic process	1/2797	11/31895	0.635688	0.999984	1	0	1
Biological process	GO:0090057	root radial pattern formation	1/2797	11/31895	0.635688	0.999984	1	1	0
Biological process	GO:0097502	mannosylation	1/2797	11/31895	0.635688	0.999984	1	1	0
Biological process	GO:1901535	regulation of DNA demethylation	1/2797	11/31895	0.635688	0.999984	1	1	0
Biological process	GO:1901787	benzoyl-CoA metabolic process	1/2797	11/31895	0.635688	0.999984	1	1	0
Biological process	GO:1903322	positive regulation of protein modification by small protein conjugation or removal	1/2797	11/31895	0.635688	0.999984	1	1	0
Biological process	GO:1990170	stress response to cadmium ion	1/2797	11/31895	0.635688	0.999984	1	1	0
Biological process	GO:0032392	DNA geometric change	7/2797	86/31895	0.637449	0.999984	7	4	3
Biological process	GO:0045089	positive regulation of innate immune response	7/2797	86/31895	0.637449	0.999984	7	3	4
Biological process	GO:0000291	nuclear-transcribed mRNA catabolic process, exonucleolytic	3/2797	37/31895	0.641223	0.999984	3	2	1
Biological process	GO:0000466	maturation of 5.8S rRNA from tricistronic rRNA transcript (SSU-rRNA, 5.8S rRNA, LSU-rRNA)	3/2797	37/31895	0.641223	0.999984	3	0	3
Biological process	GO:0031062	positive regulation of histone methylation	3/2797	37/31895	0.641223	0.999984	3	0	3
Biological process	GO:0034620	cellular response to unfolded protein	3/2797	37/31895	0.641223	0.999984	3	0	3
Biological process	GO:0071216	cellular response to biotic stimulus	3/2797	37/31895	0.641223	0.999984	3	2	1
Biological process	GO:0072659	protein localization to plasma membrane	3/2797	37/31895	0.641223	0.999984	3	1	2
Biological process	GO:0098659	inorganic cation import across plasma membrane	3/2797	37/31895	0.641223	0.999984	3	1	2
Biological process	GO:0099587	inorganic ion import across plasma membrane	3/2797	37/31895	0.641223	0.999984	3	1	2
Biological process	GO:0009832	plant-type cell wall biogenesis	25/2797	301/31895	0.642182	0.999984	25	12	13
Biological process	GO:0031123	RNA 3'-end processing	11/2797	135/31895	0.645204	0.999984	11	4	7
Biological process	GO:0033044	regulation of chromosome organization	10/2797	123/31895	0.645551	0.999984	10	2	8
Biological process	GO:0009664	plant-type cell wall organization	23/2797	278/31895	0.646365	0.999984	23	12	11
Biological process	GO:0055088	lipid homeostasis	8/2797	99/31895	0.647578	0.999984	8	2	6
Biological process	GO:0045862	positive regulation of proteolysis	4/2797	50/31895	0.649227	0.999984	4	2	2
Biological process	GO:0009062	fatty acid catabolic process	7/2797	87/31895	0.649605	0.999984	7	3	4
Biological process	GO:0009910	negative regulation of flower development	6/2797	75/31895	0.652704	0.999984	6	1	5
Biological process	GO:0016246	RNA interference	6/2797	75/31895	0.652704	0.999984	6	2	4
Biological process	GO:0042430	indole-containing compound metabolic process	6/2797	75/31895	0.652704	0.999984	6	2	4
Biological process	GO:0009909	regulation of flower development	24/2797	291/31895	0.654231	0.999984	24	9	15
Biological process	GO:0050790	regulation of catalytic activity	25/2797	303/31895	0.655301	0.999984	25	16	9
Biological process	GO:0071369	cellular response to ethylene stimulus	36/2797	433/31895	0.656793	0.999984	36	11	25
Biological process	GO:0006241	CTP biosynthetic process	2/2797	25/31895	0.657038	0.999984	2	2	0
Biological process	GO:0006754	ATP biosynthetic process	2/2797	25/31895	0.657038	0.999984	2	1	1
Biological process	GO:0009208	pyrimidine ribonucleoside triphosphate metabolic process	2/2797	25/31895	0.657038	0.999984	2	2	0
Biological process	GO:0009209	pyrimidine ribonucleoside triphosphate biosynthetic process	2/2797	25/31895	0.657038	0.999984	2	2	0
Biological process	GO:0010336	gibberellic acid homeostasis	2/2797	25/31895	0.657038	0.999984	2	1	1
Biological process	GO:0015985	energy coupled proton transport, down electrochemical gradient	2/2797	25/31895	0.657038	0.999984	2	1	1
Biological process	GO:0015986	ATP synthesis coupled proton transport	2/2797	25/31895	0.657038	0.999984	2	1	1
Biological process	GO:0046036	CTP metabolic process	2/2797	25/31895	0.657038	0.999984	2	2	0
Biological process	GO:0046352	disaccharide catabolic process	2/2797	25/31895	0.657038	0.999984	2	2	0
Biological process	GO:0051054	positive regulation of DNA metabolic process	2/2797	25/31895	0.657038	0.999984	2	2	0
Biological process	GO:0051176	positive regulation of sulfur metabolic process	2/2797	25/31895	0.657038	0.999984	2	1	1
Biological process	GO:0055069	zinc ion homeostasis	2/2797	25/31895	0.657038	0.999984	2	0	2
Biological process	GO:0090502	RNA phosphodiester bond hydrolysis, endonucleolytic	2/2797	25/31895	0.657038	0.999984	2	0	2
Biological process	GO:0098661	inorganic anion transmembrane transport	2/2797	25/31895	0.657038	0.999984	2	2	0
Biological process	GO:0009789	positive regulation of abscisic acid-activated signaling pathway	8/2797	100/31895	0.6588	0.999984	8	4	4
Biological process	GO:0006986	response to unfolded protein	3/2797	38/31895	0.659317	0.999984	3	0	3
Biological process	GO:0009145	purine nucleoside triphosphate biosynthetic process	3/2797	38/31895	0.659317	0.999984	3	2	1
Biological process	GO:0009205	purine ribonucleoside triphosphate metabolic process	3/2797	38/31895	0.659317	0.999984	3	2	1
Biological process	GO:0009206	purine ribonucleoside triphosphate biosynthetic process	3/2797	38/31895	0.659317	0.999984	3	2	1
Biological process	GO:0030488	tRNA methylation	3/2797	38/31895	0.659317	0.999984	3	3	0
Biological process	GO:0046189	phenol-containing compound biosynthetic process	3/2797	38/31895	0.659317	0.999984	3	1	2
Biological process	GO:0036503	ERAD pathway	7/2797	88/31895	0.661516	0.999984	7	3	4
Biological process	GO:0071478	cellular response to radiation	17/2797	209/31895	0.66322	0.999984	17	11	6
Biological process	GO:0007267	cell-cell signaling	4/2797	51/31895	0.664752	0.999984	4	3	1
Biological process	GO:0032273	positive regulation of protein polymerization	4/2797	51/31895	0.664752	0.999984	4	1	3
Biological process	GO:0045814	negative regulation of gene expression, epigenetic	4/2797	51/31895	0.664752	0.999984	4	0	4
Biological process	GO:0009685	gibberellin metabolic process	6/2797	76/31895	0.665442	0.999984	6	3	3
Biological process	GO:0034440	lipid oxidation	9/2797	113/31895	0.667383	0.999984	9	5	4
Biological process	GO:0001676	long-chain fatty acid metabolic process	1/2797	12/31895	0.667647	0.999984	1	0	1
Biological process	GO:0006449	regulation of translational termination	1/2797	12/31895	0.667647	0.999984	1	0	1
Biological process	GO:0006542	glutamine biosynthetic process	1/2797	12/31895	0.667647	0.999984	1	0	1
Biological process	GO:0006821	chloride transport	1/2797	12/31895	0.667647	0.999984	1	0	1
Biological process	GO:0006915	apoptotic process	1/2797	12/31895	0.667647	0.999984	1	0	1
Biological process	GO:0006949	syncytium formation	1/2797	12/31895	0.667647	0.999984	1	0	1
Biological process	GO:0007020	microtubule nucleation	1/2797	12/31895	0.667647	0.999984	1	1	0
Biological process	GO:0008272	sulfate transport	1/2797	12/31895	0.667647	0.999984	1	1	0
Biological process	GO:0009939	positive regulation of gibberellic acid mediated signaling pathway	1/2797	12/31895	0.667647	0.999984	1	1	0
Biological process	GO:0010070	zygote asymmetric cell division	1/2797	12/31895	0.667647	0.999984	1	1	0
Biological process	GO:0010120	camalexin biosynthetic process	1/2797	12/31895	0.667647	0.999984	1	0	1
Biological process	GO:0010225	response to UV-C	1/2797	12/31895	0.667647	0.999984	1	0	1
Biological process	GO:0010230	alternative respiration	1/2797	12/31895	0.667647	0.999984	1	0	1
Biological process	GO:0010507	negative regulation of autophagy	1/2797	12/31895	0.667647	0.999984	1	0	1
Biological process	GO:0018196	peptidyl-asparagine modification	1/2797	12/31895	0.667647	0.999984	1	0	1
Biological process	GO:0018279	protein N-linked glycosylation via asparagine	1/2797	12/31895	0.667647	0.999984	1	0	1
Biological process	GO:0019374	galactolipid metabolic process	1/2797	12/31895	0.667647	0.999984	1	1	0
Biological process	GO:0034497	protein localization to phagophore assembly site	1/2797	12/31895	0.667647	0.999984	1	1	0
Biological process	GO:0042149	cellular response to glucose starvation	1/2797	12/31895	0.667647	0.999984	1	1	0
Biological process	GO:0042182	ketone catabolic process	1/2797	12/31895	0.667647	0.999984	1	1	0
Biological process	GO:0042981	regulation of apoptotic process	1/2797	12/31895	0.667647	0.999984	1	0	1
Biological process	GO:0045851	pH reduction	1/2797	12/31895	0.667647	0.999984	1	0	1
Biological process	GO:0045981	positive regulation of nucleotide metabolic process	1/2797	12/31895	0.667647	0.999984	1	1	0
Biological process	GO:0046487	glyoxylate metabolic process	1/2797	12/31895	0.667647	0.999984	1	0	1
Biological process	GO:0051291	protein heterooligomerization	1/2797	12/31895	0.667647	0.999984	1	1	0
Biological process	GO:0052317	camalexin metabolic process	1/2797	12/31895	0.667647	0.999984	1	0	1
Biological process	GO:0055078	sodium ion homeostasis	1/2797	12/31895	0.667647	0.999984	1	0	1
Biological process	GO:0070071	proton-transporting two-sector ATPase complex assembly	1/2797	12/31895	0.667647	0.999984	1	1	0
Biological process	GO:0071073	positive regulation of phospholipid biosynthetic process	1/2797	12/31895	0.667647	0.999984	1	1	0
Biological process	GO:0080110	sporopollenin biosynthetic process	1/2797	12/31895	0.667647	0.999984	1	0	1
Biological process	GO:1900486	positive regulation of isopentenyl diphosphate biosynthetic process, mevalonate pathway	1/2797	12/31895	0.667647	0.999984	1	1	0
Biological process	GO:1900544	positive regulation of purine nucleotide metabolic process	1/2797	12/31895	0.667647	0.999984	1	1	0
Biological process	GO:1901348	positive regulation of secondary cell wall biogenesis	1/2797	12/31895	0.667647	0.999984	1	1	0
Biological process	GO:1903340	positive regulation of cell wall organization or biogenesis	1/2797	12/31895	0.667647	0.999984	1	1	0
Biological process	GO:1903727	positive regulation of phospholipid metabolic process	1/2797	12/31895	0.667647	0.999984	1	1	0
Biological process	GO:1905157	positive regulation of photosynthesis	1/2797	12/31895	0.667647	0.999984	1	0	1
Biological process	GO:2001210	regulation of isopentenyl diphosphate biosynthetic process, mevalonate pathway	1/2797	12/31895	0.667647	0.999984	1	1	0
Biological process	GO:0044092	negative regulation of molecular function	8/2797	101/31895	0.669809	0.999984	8	4	4
Biological process	GO:0010564	regulation of cell cycle process	15/2797	186/31895	0.670977	0.999984	15	8	7
Biological process	GO:0009805	coumarin biosynthetic process	5/2797	64/31895	0.671177	0.999984	5	3	2
Biological process	GO:0031060	regulation of histone methylation	5/2797	64/31895	0.671177	0.999984	5	2	3
Biological process	GO:0045595	regulation of cell differentiation	5/2797	64/31895	0.671177	0.999984	5	3	2
Biological process	GO:1901568	fatty acid derivative metabolic process	7/2797	89/31895	0.673178	0.999984	7	6	1
Biological process	GO:0044093	positive regulation of molecular function	11/2797	138/31895	0.673825	0.999984	11	7	4
Biological process	GO:0072522	purine-containing compound biosynthetic process	11/2797	138/31895	0.673825	0.999984	11	6	5
Biological process	GO:0015977	carbon fixation	3/2797	39/31895	0.676741	0.999984	3	2	1
Biological process	GO:0043069	negative regulation of programmed cell death	3/2797	39/31895	0.676741	0.999984	3	1	2
Biological process	GO:0051784	negative regulation of nuclear division	3/2797	39/31895	0.676741	0.999984	3	0	3
Biological process	GO:0052542	defense response by callose deposition	3/2797	39/31895	0.676741	0.999984	3	0	3
Biological process	GO:2000023	regulation of lateral root development	3/2797	39/31895	0.676741	0.999984	3	1	2
Biological process	GO:0006694	steroid biosynthetic process	9/2797	114/31895	0.677643	0.999984	9	5	4
Biological process	GO:0030433	ubiquitin-dependent ERAD pathway	6/2797	77/31895	0.677881	0.999984	6	3	3
Biological process	GO:0052546	cell wall pectin metabolic process	6/2797	77/31895	0.677881	0.999984	6	3	3
Biological process	GO:0006526	arginine biosynthetic process	2/2797	26/31895	0.67829	0.999984	2	1	1
Biological process	GO:0006857	oligopeptide transport	2/2797	26/31895	0.67829	0.999984	2	1	1
Biological process	GO:0010205	photoinhibition	2/2797	26/31895	0.67829	0.999984	2	2	0
Biological process	GO:0016024	CDP-diacylglycerol biosynthetic process	2/2797	26/31895	0.67829	0.999984	2	2	0
Biological process	GO:0016575	histone deacetylation	2/2797	26/31895	0.67829	0.999984	2	1	1
Biological process	GO:0019253	reductive pentose-phosphate cycle	2/2797	26/31895	0.67829	0.999984	2	2	0
Biological process	GO:0019685	photosynthesis, dark reaction	2/2797	26/31895	0.67829	0.999984	2	2	0
Biological process	GO:0032011	ARF protein signal transduction	2/2797	26/31895	0.67829	0.999984	2	2	0
Biological process	GO:0032012	regulation of ARF protein signal transduction	2/2797	26/31895	0.67829	0.999984	2	2	0
Biological process	GO:0043155	negative regulation of photosynthesis, light reaction	2/2797	26/31895	0.67829	0.999984	2	2	0
Biological process	GO:0046341	CDP-diacylglycerol metabolic process	2/2797	26/31895	0.67829	0.999984	2	2	0
Biological process	GO:0008360	regulation of cell shape	4/2797	52/31895	0.6798	0.999984	4	1	3
Biological process	GO:0010310	regulation of hydrogen peroxide metabolic process	4/2797	52/31895	0.6798	0.999984	4	1	3
Biological process	GO:0036377	arbuscular mycorrhizal association	4/2797	52/31895	0.6798	0.999984	4	3	1
Biological process	GO:0072330	monocarboxylic acid biosynthetic process	39/2797	473/31895	0.681199	0.999984	39	22	17
Biological process	GO:0009251	glucan catabolic process	5/2797	65/31895	0.684563	0.999984	5	5	0
Biological process	GO:0044247	cellular polysaccharide catabolic process	5/2797	65/31895	0.684563	0.999984	5	5	0
Biological process	GO:0019395	fatty acid oxidation	7/2797	90/31895	0.684585	0.999984	7	3	4
Biological process	GO:0043254	regulation of protein-containing complex assembly	7/2797	90/31895	0.684585	0.999984	7	1	6
Biological process	GO:0007059	chromosome segregation	19/2797	236/31895	0.685606	0.999984	19	10	9
Biological process	GO:0022603	regulation of anatomical structure morphogenesis	23/2797	284/31895	0.686251	0.999984	23	9	14
Biological process	GO:0019220	regulation of phosphate metabolic process	14/2797	176/31895	0.687744	0.999984	14	9	5
Biological process	GO:0072657	protein localization to membrane	14/2797	176/31895	0.687744	0.999984	14	7	7
Biological process	GO:0009914	hormone transport	22/2797	273/31895	0.692503	0.999984	22	11	11
Biological process	GO:0009860	pollen tube growth	17/2797	213/31895	0.693313	0.999984	17	7	10
Biological process	GO:0009240	isopentenyl diphosphate biosynthetic process	3/2797	40/31895	0.693496	0.999984	3	2	1
Biological process	GO:0017004	cytochrome complex assembly	3/2797	40/31895	0.693496	0.999984	3	3	0
Biological process	GO:0046490	isopentenyl diphosphate metabolic process	3/2797	40/31895	0.693496	0.999984	3	2	1
Biological process	GO:0061013	regulation of mRNA catabolic process	3/2797	40/31895	0.693496	0.999984	3	2	1
Biological process	GO:0000122	negative regulation of transcription by RNA polymerase II	4/2797	53/31895	0.69437	0.999984	4	1	3
Biological process	GO:0010197	polar nucleus fusion	4/2797	53/31895	0.69437	0.999984	4	4	0
Biological process	GO:0019432	triglyceride biosynthetic process	4/2797	53/31895	0.69437	0.999984	4	2	2
Biological process	GO:0010114	response to red light	7/2797	91/31895	0.695735	0.999984	7	5	2
Biological process	GO:0051174	regulation of phosphorus metabolic process	14/2797	177/31895	0.69579	0.999984	14	9	5
Biological process	GO:0000105	histidine biosynthetic process	1/2797	13/31895	0.696803	0.999984	1	0	1
Biological process	GO:0006183	GTP biosynthetic process	1/2797	13/31895	0.696803	0.999984	1	1	0
Biological process	GO:0006547	histidine metabolic process	1/2797	13/31895	0.696803	0.999984	1	0	1
Biological process	GO:0009786	regulation of asymmetric cell division	1/2797	13/31895	0.696803	0.999984	1	0	1
Biological process	GO:0010581	regulation of starch biosynthetic process	1/2797	13/31895	0.696803	0.999984	1	1	0
Biological process	GO:0010586	miRNA metabolic process	1/2797	13/31895	0.696803	0.999984	1	1	0
Biological process	GO:0015868	purine ribonucleotide transport	1/2797	13/31895	0.696803	0.999984	1	1	0
Biological process	GO:0017157	regulation of exocytosis	1/2797	13/31895	0.696803	0.999984	1	1	0
Biological process	GO:0033075	isoquinoline alkaloid biosynthetic process	1/2797	13/31895	0.696803	0.999984	1	0	1
Biological process	GO:0033076	isoquinoline alkaloid metabolic process	1/2797	13/31895	0.696803	0.999984	1	0	1
Biological process	GO:0043446	cellular alkane metabolic process	1/2797	13/31895	0.696803	0.999984	1	1	0
Biological process	GO:0043447	alkane biosynthetic process	1/2797	13/31895	0.696803	0.999984	1	1	0
Biological process	GO:0046039	GTP metabolic process	1/2797	13/31895	0.696803	0.999984	1	1	0
Biological process	GO:0046365	monosaccharide catabolic process	1/2797	13/31895	0.696803	0.999984	1	0	1
Biological process	GO:0048577	negative regulation of short-day photoperiodism, flowering	1/2797	13/31895	0.696803	0.999984	1	0	1
Biological process	GO:0048871	multicellular organismal homeostasis	1/2797	13/31895	0.696803	0.999984	1	0	1
Biological process	GO:0051046	regulation of secretion	1/2797	13/31895	0.696803	0.999984	1	1	0
Biological process	GO:0070413	trehalose metabolism in response to stress	1/2797	13/31895	0.696803	0.999984	1	0	1
Biological process	GO:0071272	morphine metabolic process	1/2797	13/31895	0.696803	0.999984	1	0	1
Biological process	GO:0071281	cellular response to iron ion	1/2797	13/31895	0.696803	0.999984	1	0	1
Biological process	GO:0071423	malate transmembrane transport	1/2797	13/31895	0.696803	0.999984	1	0	1
Biological process	GO:0090378	seed trichome elongation	1/2797	13/31895	0.696803	0.999984	1	1	0
Biological process	GO:0097295	morphine biosynthetic process	1/2797	13/31895	0.696803	0.999984	1	0	1
Biological process	GO:1901376	organic heteropentacyclic compound metabolic process	1/2797	13/31895	0.696803	0.999984	1	0	1
Biological process	GO:1901378	organic heteropentacyclic compound biosynthetic process	1/2797	13/31895	0.696803	0.999984	1	0	1
Biological process	GO:1903530	regulation of secretion by cell	1/2797	13/31895	0.696803	0.999984	1	1	0
Biological process	GO:0009804	coumarin metabolic process	5/2797	66/31895	0.697576	0.999984	5	3	2
Biological process	GO:0006476	protein deacetylation	2/2797	27/31895	0.698454	0.999984	2	1	1
Biological process	GO:0006596	polyamine biosynthetic process	2/2797	27/31895	0.698454	0.999984	2	0	2
Biological process	GO:0009148	pyrimidine nucleoside triphosphate biosynthetic process	2/2797	27/31895	0.698454	0.999984	2	2	0
Biological process	GO:0009836	fruit ripening, climacteric	2/2797	27/31895	0.698454	0.999984	2	1	1
Biological process	GO:0010200	response to chitin	2/2797	27/31895	0.698454	0.999984	2	0	2
Biological process	GO:0010212	response to ionizing radiation	2/2797	27/31895	0.698454	0.999984	2	1	1
Biological process	GO:0010600	regulation of auxin biosynthetic process	2/2797	27/31895	0.698454	0.999984	2	0	2
Biological process	GO:0030968	endoplasmic reticulum unfolded protein response	2/2797	27/31895	0.698454	0.999984	2	0	2
Biological process	GO:0048759	xylem vessel member cell differentiation	2/2797	27/31895	0.698454	0.999984	2	1	1
Biological process	GO:0007131	reciprocal meiotic recombination	8/2797	104/31895	0.701513	0.999984	8	5	3
Biological process	GO:0140527	reciprocal homologous recombination	8/2797	104/31895	0.701513	0.999984	8	5	3
Biological process	GO:0009657	plastid organization	29/2797	359/31895	0.706091	0.999984	29	17	12
Biological process	GO:0034248	regulation of cellular amide metabolic process	19/2797	239/31895	0.70636	0.999984	19	10	9
Biological process	GO:0006334	nucleosome assembly	7/2797	92/31895	0.706626	0.999984	7	1	6
Biological process	GO:0010928	regulation of auxin mediated signaling pathway	7/2797	92/31895	0.706626	0.999984	7	4	3
Biological process	GO:0042176	regulation of protein catabolic process	7/2797	92/31895	0.706626	0.999984	7	2	5
Biological process	GO:0006417	regulation of translation	18/2797	227/31895	0.706973	0.999984	18	9	9
Biological process	GO:0000741	karyogamy	4/2797	54/31895	0.708458	0.999984	4	4	0
Biological process	GO:0006636	unsaturated fatty acid biosynthetic process	4/2797	54/31895	0.708458	0.999984	4	4	0
Biological process	GO:0033559	unsaturated fatty acid metabolic process	4/2797	54/31895	0.708458	0.999984	4	4	0
Biological process	GO:0061136	regulation of proteasomal protein catabolic process	4/2797	54/31895	0.708458	0.999984	4	2	2
Biological process	GO:1902600	proton transmembrane transport	4/2797	54/31895	0.708458	0.999984	4	2	2
Biological process	GO:0000460	maturation of 5.8S rRNA	3/2797	41/31895	0.709586	0.999984	3	0	3
Biological process	GO:0006505	GPI anchor metabolic process	3/2797	41/31895	0.709586	0.999984	3	0	3
Biological process	GO:0006506	GPI anchor biosynthetic process	3/2797	41/31895	0.709586	0.999984	3	0	3
Biological process	GO:0006760	folic acid-containing compound metabolic process	3/2797	41/31895	0.709586	0.999984	3	2	1
Biological process	GO:0007265	Ras protein signal transduction	3/2797	41/31895	0.709586	0.999984	3	2	1
Biological process	GO:0019217	regulation of fatty acid metabolic process	3/2797	41/31895	0.709586	0.999984	3	1	2
Biological process	GO:0019400	alditol metabolic process	3/2797	41/31895	0.709586	0.999984	3	0	3
Biological process	GO:0032350	regulation of hormone metabolic process	3/2797	41/31895	0.709586	0.999984	3	0	3
Biological process	GO:0043434	response to peptide hormone	3/2797	41/31895	0.709586	0.999984	3	1	2
Biological process	GO:0006486	protein glycosylation	21/2797	264/31895	0.712008	0.999984	21	6	15
Biological process	GO:0043413	macromolecule glycosylation	21/2797	264/31895	0.712008	0.999984	21	6	15
Biological process	GO:0080188	gene silencing by RNA-directed DNA methylation	6/2797	80/31895	0.713369	0.999984	6	2	4
Biological process	GO:0140458	pre-transcriptional gene silencing by RNA	6/2797	80/31895	0.713369	0.999984	6	2	4
Biological process	GO:0048284	organelle fusion	12/2797	155/31895	0.715636	0.999984	12	7	5
Biological process	GO:0009423	chorismate biosynthetic process	2/2797	28/31895	0.717556	0.999984	2	1	1
Biological process	GO:0010929	positive regulation of auxin mediated signaling pathway	2/2797	28/31895	0.717556	0.999984	2	2	0
Biological process	GO:0052543	callose deposition in cell wall	2/2797	28/31895	0.717556	0.999984	2	0	2
Biological process	GO:0062014	negative regulation of small molecule metabolic process	2/2797	28/31895	0.717556	0.999984	2	0	2
Biological process	GO:1901001	negative regulation of response to salt stress	2/2797	28/31895	0.717556	0.999984	2	0	2
Biological process	GO:1902456	regulation of stomatal opening	2/2797	28/31895	0.717556	0.999984	2	1	1
Biological process	GO:1990069	stomatal opening	2/2797	28/31895	0.717556	0.999984	2	1	1
Biological process	GO:0065009	regulation of molecular function	32/2797	397/31895	0.717706	0.999984	32	19	13
Biological process	GO:0000154	rRNA modification	4/2797	55/31895	0.722067	0.999984	4	2	2
Biological process	GO:0009631	cold acclimation	4/2797	55/31895	0.722067	0.999984	4	2	2
Biological process	GO:0051567	histone H3-K9 methylation	4/2797	55/31895	0.722067	0.999984	4	2	2
Biological process	GO:0090329	regulation of DNA-dependent DNA replication	4/2797	55/31895	0.722067	0.999984	4	1	3
Biological process	GO:0009142	nucleoside triphosphate biosynthetic process	5/2797	68/31895	0.722475	0.999984	5	4	1
Biological process	GO:0032881	regulation of polysaccharide metabolic process	5/2797	68/31895	0.722475	0.999984	5	1	4
Biological process	GO:0042023	DNA endoreduplication	5/2797	68/31895	0.722475	0.999984	5	2	3
Biological process	GO:0000098	sulfur amino acid catabolic process	1/2797	14/31895	0.723402	0.999984	1	1	0
Biological process	GO:0006656	phosphatidylcholine biosynthetic process	1/2797	14/31895	0.723402	0.999984	1	1	0
Biological process	GO:0007349	cellularization	1/2797	14/31895	0.723402	0.999984	1	1	0
Biological process	GO:0009609	response to symbiotic bacterium	1/2797	14/31895	0.723402	0.999984	1	1	0
Biological process	GO:0009954	proximal/distal pattern formation	1/2797	14/31895	0.723402	0.999984	1	0	1
Biological process	GO:0010019	chloroplast-nucleus signaling pathway	1/2797	14/31895	0.723402	0.999984	1	0	1
Biological process	GO:0010116	positive regulation of abscisic acid biosynthetic process	1/2797	14/31895	0.723402	0.999984	1	1	0
Biological process	GO:0010555	response to mannitol	1/2797	14/31895	0.723402	0.999984	1	0	1
Biological process	GO:0015766	disaccharide transport	1/2797	14/31895	0.723402	0.999984	1	0	1
Biological process	GO:0015770	sucrose transport	1/2797	14/31895	0.723402	0.999984	1	0	1
Biological process	GO:0015772	oligosaccharide transport	1/2797	14/31895	0.723402	0.999984	1	0	1
Biological process	GO:0015865	purine nucleotide transport	1/2797	14/31895	0.723402	0.999984	1	1	0
Biological process	GO:0030574	collagen catabolic process	1/2797	14/31895	0.723402	0.999984	1	0	1
Biological process	GO:0032365	intracellular lipid transport	1/2797	14/31895	0.723402	0.999984	1	1	0
Biological process	GO:0045723	positive regulation of fatty acid biosynthetic process	1/2797	14/31895	0.723402	0.999984	1	1	0
Biological process	GO:0051503	adenine nucleotide transport	1/2797	14/31895	0.723402	0.999984	1	1	0
Biological process	GO:0071249	cellular response to nitrate	1/2797	14/31895	0.723402	0.999984	1	1	0
Biological process	GO:0090376	seed trichome differentiation	1/2797	14/31895	0.723402	0.999984	1	1	0
Biological process	GO:0090436	leaf pavement cell development	1/2797	14/31895	0.723402	0.999984	1	0	1
Biological process	GO:0090548	response to nitrate starvation	1/2797	14/31895	0.723402	0.999984	1	1	0
Biological process	GO:0140547	acquisition of seed longevity	1/2797	14/31895	0.723402	0.999984	1	1	0
Biological process	GO:1901070	guanosine-containing compound biosynthetic process	1/2797	14/31895	0.723402	0.999984	1	1	0
Biological process	GO:1901679	nucleotide transmembrane transport	1/2797	14/31895	0.723402	0.999984	1	1	0
Biological process	GO:1902464	regulation of histone H3-K27 trimethylation	1/2797	14/31895	0.723402	0.999984	1	0	1
Biological process	GO:0009658	chloroplast organization	23/2797	290/31895	0.723544	0.999984	23	15	8
Biological process	GO:0006664	glycolipid metabolic process	6/2797	81/31895	0.724581	0.999984	6	1	5
Biological process	GO:0009060	aerobic respiration	6/2797	81/31895	0.724581	0.999984	6	2	4
Biological process	GO:1903509	liposaccharide metabolic process	6/2797	81/31895	0.724581	0.999984	6	1	5
Biological process	GO:1901002	positive regulation of response to salt stress	3/2797	42/31895	0.725017	0.999984	3	1	2
Biological process	GO:0031056	regulation of histone modification	7/2797	94/31895	0.727617	0.999984	7	3	4
Biological process	GO:0009873	ethylene-activated signaling pathway	34/2797	423/31895	0.728295	0.999984	34	10	24
Biological process	GO:0044036	cell wall macromolecule metabolic process	25/2797	315/31895	0.728616	0.999984	25	15	10
Biological process	GO:0048831	regulation of shoot system development	25/2797	315/31895	0.728616	0.999984	25	10	15
Biological process	GO:0034728	nucleosome organization	8/2797	107/31895	0.731183	0.999984	8	2	6
[truncated: 1,738 more rows]

## Sheet: Y25-S3_vs_968-19-S3
Table S4 Y25-S3_vs_968-19-S3GO enrichment
Ontology	ID	Description	GeneRatio	BgRatio	pvalue	p.adjust	Count	Up	Down
Cellular component	GO:0005887	integral component of plasma membrane	54/4730	221/31391	0.000170948	0.069289	54	25	29
Cellular component	GO:0031226	intrinsic component of plasma membrane	95/4730	449/31391	0.000315667	0.069289	95	41	54
Cellular component	GO:0005775	vacuolar lumen	6/4730	10/31391	0.00141458	0.207001	6	0	6
Cellular component	GO:0031588	nucleotide-activated protein kinase complex	7/4730	14/31391	0.00226201	0.218997	7	3	4
Cellular component	GO:0022626	cytosolic ribosome	65/4730	307/31391	0.00249427	0.218997	65	6	59
Cellular component	GO:0022627	cytosolic small ribosomal subunit	28/4730	110/31391	0.00307907	0.225286	28	2	26
Cellular component	GO:0042788	polysomal ribosome	25/4730	98/31391	0.00482547	0.302626	25	1	24
Cellular component	GO:0044391	ribosomal subunit	67/4730	329/31391	0.00565345	0.310233	67	6	61
Cellular component	GO:0010168	ER body	5/4730	10/31391	0.0100559	0.441452	5	3	2
Cellular component	GO:0150005	enzyme activator complex	5/4730	10/31391	0.0100559	0.441452	5	2	3
Cellular component	GO:0005774	vacuolar membrane	85/4730	452/31391	0.0169442	0.656759	85	41	44
Cellular component	GO:0009522	photosystem I	12/4730	42/31391	0.0183245	0.656759	12	8	4
Cellular component	GO:0005844	polysome	27/4730	120/31391	0.0194484	0.656759	27	3	24
Cellular component	GO:0015935	small ribosomal subunit	31/4730	144/31391	0.0236745	0.742364	31	2	29
Cellular component	GO:0000145	exocyst	17/4730	70/31391	0.028588	0.836676	17	2	15
Cellular component	GO:0022625	cytosolic large ribosomal subunit	34/4730	164/31391	0.0310195	0.851098	34	3	31
Cellular component	GO:0000172	ribonuclease MRP complex	4/4730	10/31391	0.050672	1	4	2	2
Cellular component	GO:0030677	ribonuclease P complex	4/4730	10/31391	0.050672	1	4	2	2
Cellular component	GO:0031225	anchored component of membrane	66/4730	361/31391	0.0528743	1	66	24	42
Cellular component	GO:0000148	1,3-beta-D-glucan synthase complex	6/4730	19/31391	0.0546638	1	6	3	3
Cellular component	GO:1902555	endoribonuclease complex	6/4730	19/31391	0.0546638	1	6	3	3
Cellular component	GO:0015934	large ribosomal subunit	36/4730	185/31391	0.0615835	1	36	4	32
Cellular component	GO:0005779	integral component of peroxisomal membrane	5/4730	15/31391	0.0626828	1	5	1	4
Cellular component	GO:0031231	intrinsic component of peroxisomal membrane	5/4730	15/31391	0.0626828	1	5	1	4
Cellular component	GO:0009521	photosystem	19/4730	89/31391	0.0701409	1	19	11	8
Cellular component	GO:0009513	etioplast	4/4730	11/31391	0.0703858	1	4	0	4
Cellular component	GO:0071439	clathrin complex	4/4730	11/31391	0.0703858	1	4	2	2
Cellular component	GO:0030125	clathrin vesicle coat	10/4730	41/31391	0.0792295	1	10	2	8
Cellular component	GO:0031965	nuclear membrane	20/4730	96/31391	0.0792728	1	20	11	9
Cellular component	GO:0030132	clathrin coat of coated pit	7/4730	26/31391	0.0848769	1	7	2	5
Cellular component	GO:0010598	NAD(P)H dehydrogenase complex (plastoquinone)	4/4730	12/31391	0.09341	1	4	2	2
Cellular component	GO:0030875	rDNA protrusion	4/4730	12/31391	0.09341	1	4	3	1
Cellular component	GO:0009505	plant-type cell wall	85/4730	492/31391	0.0955821	1	85	38	47
Cellular component	GO:0042575	DNA polymerase complex	6/4730	22/31391	0.101596	1	6	4	2
Cellular component	GO:0030139	endocytic vesicle	10/4730	44/31391	0.116035	1	10	0	10
Cellular component	GO:0005971	ribonucleoside-diphosphate reductase complex	4/4730	13/31391	0.119485	1	4	3	1
Cellular component	GO:0030666	endocytic vesicle membrane	4/4730	13/31391	0.119485	1	4	0	4
Cellular component	GO:0005875	microtubule associated complex	21/4730	107/31391	0.119948	1	21	17	4
Cellular component	GO:0030130	clathrin coat of trans-Golgi network vesicle	6/4730	23/31391	0.120781	1	6	2	4
Cellular component	GO:0046930	pore complex	6/4730	23/31391	0.120781	1	6	3	3
Cellular component	GO:0046658	anchored component of plasma membrane	41/4730	228/31391	0.127873	1	41	16	25
Cellular component	GO:0005871	kinesin complex	12/4730	56/31391	0.127951	1	12	11	1
Cellular component	GO:0000418	RNA polymerase IV complex	7/4730	29/31391	0.135544	1	7	5	2
Cellular component	GO:0030118	clathrin coat	12/4730	57/31391	0.141063	1	12	3	9
Cellular component	GO:0005753	mitochondrial proton-transporting ATP synthase complex	5/4730	19/31391	0.146444	1	5	1	4
Cellular component	GO:0030687	preribosome, large subunit precursor	5/4730	19/31391	0.146444	1	5	2	3
Cellular component	GO:0045335	phagocytic vesicle	5/4730	19/31391	0.146444	1	5	0	5
Cellular component	GO:0005663	DNA replication factor C complex	4/4730	14/31391	0.148278	1	4	4	0
Cellular component	GO:0032586	protein storage vacuole membrane	4/4730	14/31391	0.148278	1	4	1	3
Cellular component	GO:0070652	HAUS complex	4/4730	14/31391	0.148278	1	4	3	1
Cellular component	GO:0098797	plasma membrane protein complex	16/4730	81/31391	0.152674	1	16	5	11
Cellular component	GO:0009705	plant-type vacuole membrane	37/4730	208/31391	0.157741	1	37	19	18
Cellular component	GO:0030874	nucleolar chromatin	4/4730	15/31391	0.179403	1	4	3	1
Cellular component	GO:0045277	respiratory chain complex IV	3/4730	10/31391	0.181546	1	3	0	3
Cellular component	GO:0009524	phragmoplast	36/4730	206/31391	0.19018	1	36	19	17
Cellular component	GO:0005732	sno(s)RNA-containing ribonucleoprotein complex	9/4730	43/31391	0.19039	1	9	5	4
Cellular component	GO:0035098	ESC/E(Z) complex	4/4730	16/31391	0.21245	1	4	0	4
Cellular component	GO:0000118	histone deacetylase complex	16/4730	86/31391	0.217142	1	16	6	10
Cellular component	GO:0000153	cytoplasmic ubiquitin ligase complex	3/4730	11/31391	0.223231	1	3	0	3
Cellular component	GO:0008278	cohesin complex	3/4730	11/31391	0.223231	1	3	3	0
Cellular component	GO:0016328	lateral plasma membrane	3/4730	11/31391	0.223231	1	3	3	0
Cellular component	GO:0000922	spindle pole	5/4730	22/31391	0.228967	1	5	4	1
Cellular component	GO:0005788	endoplasmic reticulum lumen	12/4730	63/31391	0.233237	1	12	0	12
Cellular component	GO:0009523	photosystem II	13/4730	70/31391	0.249752	1	13	7	6
Cellular component	GO:0019897	extrinsic component of plasma membrane	19/4730	107/31391	0.254052	1	19	10	9
Cellular component	GO:0005874	microtubule	58/4730	354/31391	0.263747	1	58	39	19
Cellular component	GO:0005666	RNA polymerase III complex	6/4730	29/31391	0.265503	1	6	5	1
Cellular component	GO:0005758	mitochondrial intermembrane space	6/4730	29/31391	0.265503	1	6	1	5
Cellular component	GO:0012510	trans-Golgi network transport vesicle membrane	7/4730	35/31391	0.26894	1	7	3	4
Cellular component	GO:0030140	trans-Golgi network transport vesicle	8/4730	41/31391	0.270536	1	8	3	5
Cellular component	GO:0031428	box C/D RNP complex	4/4730	18/31391	0.282626	1	4	3	1
Cellular component	GO:0005938	cell cortex	32/4730	191/31391	0.285035	1	32	12	20
Cellular component	GO:0010287	plastoglobule	12/4730	66/31391	0.286423	1	12	6	6
Cellular component	GO:0000419	RNA polymerase V complex	8/4730	42/31391	0.293706	1	8	5	3
Cellular component	GO:0030173	integral component of Golgi membrane	8/4730	42/31391	0.293706	1	8	3	5
Cellular component	GO:0031228	intrinsic component of Golgi membrane	8/4730	42/31391	0.293706	1	8	3	5
Cellular component	GO:0099081	supramolecular polymer	59/4730	366/31391	0.306751	1	59	39	20
Cellular component	GO:0099512	supramolecular fiber	59/4730	366/31391	0.306751	1	59	39	20
Cellular component	GO:0099513	polymeric cytoskeletal fiber	59/4730	366/31391	0.306751	1	59	39	20
Cellular component	GO:0016469	proton-transporting two-sector ATPase complex	15/4730	86/31391	0.31122	1	15	4	11
Cellular component	GO:0016459	myosin complex	9/4730	49/31391	0.314525	1	9	7	2
Cellular component	GO:0033178	proton-transporting two-sector ATPase complex, catalytic domain	8/4730	43/31391	0.31732	1	8	2	6
Cellular component	GO:0031901	early endosome membrane	7/4730	37/31391	0.319661	1	7	4	3
Cellular component	GO:0099503	secretory vesicle	33/4730	201/31391	0.324192	1	33	15	18
Cellular component	GO:0032580	Golgi cisterna membrane	8/4730	44/31391	0.341278	1	8	0	8
Cellular component	GO:0031519	PcG protein complex	5/4730	26/31391	0.353254	1	5	0	5
Cellular component	GO:0010330	cellulose synthase complex	3/4730	14/31391	0.354883	1	3	0	3
Cellular component	GO:0016514	SWI/SNF complex	3/4730	14/31391	0.354883	1	3	3	0
Cellular component	GO:0031306	intrinsic component of mitochondrial outer membrane	4/4730	20/31391	0.355569	1	4	2	2
Cellular component	GO:0031307	integral component of mitochondrial outer membrane	4/4730	20/31391	0.355569	1	4	2	2
Cellular component	GO:0005657	replication fork	16/4730	95/31391	0.355829	1	16	11	5
Cellular component	GO:0099023	vesicle tethering complex	22/4730	134/31391	0.366291	1	22	4	18
Cellular component	GO:0031970	organelle envelope lumen	7/4730	39/31391	0.371793	1	7	2	5
Cellular component	GO:0045259	proton-transporting ATP synthase complex	7/4730	39/31391	0.371793	1	7	2	5
Cellular component	GO:0034399	nuclear periphery	6/4730	33/31391	0.378383	1	6	4	2
Cellular component	GO:1990351	transporter complex	6/4730	33/31391	0.378383	1	6	2	4
Cellular component	GO:0030665	clathrin-coated vesicle membrane	11/4730	65/31391	0.388712	1	11	3	8
Cellular component	GO:0033180	proton-transporting V-type ATPase, V1 domain	3/4730	15/31391	0.398753	1	3	1	2
Cellular component	GO:0045263	proton-transporting ATP synthase complex, coupling factor F(o)	3/4730	15/31391	0.398753	1	3	1	2
Cellular component	GO:0030176	integral component of endoplasmic reticulum membrane	19/4730	117/31391	0.39988	1	19	6	13
Cellular component	GO:0031227	intrinsic component of endoplasmic reticulum membrane	19/4730	117/31391	0.39988	1	19	6	13
Cellular component	GO:0030894	replisome	11/4730	67/31391	0.429648	1	11	6	5
Cellular component	GO:0043601	nuclear replisome	11/4730	67/31391	0.429648	1	11	6	5
Cellular component	GO:0031379	RNA-directed RNA polymerase complex	3/4730	16/31391	0.441746	1	3	2	1
Cellular component	GO:0031380	nuclear RNA-directed RNA polymerase complex	3/4730	16/31391	0.441746	1	3	2	1
Cellular component	GO:0043596	nuclear replication fork	11/4730	68/31391	0.450094	1	11	6	5
Cellular component	GO:0009504	cell plate	9/4730	55/31391	0.450617	1	9	2	7
Cellular component	GO:0000275	mitochondrial proton-transporting ATP synthase complex, catalytic sector F(1)	2/4730	10/31391	0.458221	1	2	0	2
Cellular component	GO:1902911	protein kinase complex	17/4730	108/31391	0.463257	1	17	11	6
Cellular component	GO:0009654	photosystem II oxygen evolving complex	4/4730	23/31391	0.464102	1	4	1	3
Cellular component	GO:0033176	proton-transporting V-type ATPase complex	7/4730	43/31391	0.476337	1	7	2	5
Cellular component	GO:0005815	microtubule organizing center	5/4730	30/31391	0.479783	1	5	4	1
Cellular component	GO:0015629	actin cytoskeleton	15/4730	96/31391	0.482744	1	15	8	7
Cellular component	GO:0061695	transferase complex, transferring phosphorus-containing groups	46/4730	301/31391	0.483233	1	46	33	13
Cellular component	GO:0005741	mitochondrial outer membrane	11/4730	70/31391	0.490675	1	11	6	5
Cellular component	GO:0033177	proton-transporting two-sector ATPase complex, proton-transporting domain	6/4730	37/31391	0.491923	1	6	2	4
Cellular component	GO:0010319	stromule	4/4730	24/31391	0.498939	1	4	2	2
Cellular component	GO:0045261	proton-transporting ATP synthase complex, catalytic core F(1)	4/4730	24/31391	0.498939	1	4	1	3
Cellular component	GO:0010008	endosome membrane	41/4730	270/31391	0.504689	1	41	18	23
Cellular component	GO:0015630	microtubule cytoskeleton	67/4730	443/31391	0.50736	1	67	46	21
Cellular component	GO:0043230	extracellular organelle	5/4730	31/31391	0.510275	1	5	1	4
Cellular component	GO:0070062	extracellular exosome	5/4730	31/31391	0.510275	1	5	1	4
Cellular component	GO:0070069	cytochrome complex	5/4730	31/31391	0.510275	1	5	0	5
Cellular component	GO:1903561	extracellular vesicle	5/4730	31/31391	0.510275	1	5	1	4
Cellular component	GO:0005637	nuclear inner membrane	2/4730	11/31391	0.510441	1	2	1	1
Cellular component	GO:0034719	SMN-Sm protein complex	2/4730	11/31391	0.510441	1	2	0	2
Cellular component	GO:0090395	plant cell papilla	2/4730	11/31391	0.510441	1	2	1	1
Cellular component	GO:0010494	cytoplasmic stress granule	6/4730	38/31391	0.519356	1	6	2	4
Cellular component	GO:0000781	chromosome, telomeric region	3/4730	18/31391	0.523649	1	3	2	1
Cellular component	GO:0031010	ISWI-type complex	3/4730	18/31391	0.523649	1	3	3	0
Cellular component	GO:0031300	intrinsic component of organelle membrane	35/4730	233/31391	0.536194	1	35	9	26
Cellular component	GO:0098573	intrinsic component of mitochondrial membrane	9/4730	59/31391	0.539665	1	9	2	7
Cellular component	GO:0030136	clathrin-coated vesicle	20/4730	134/31391	0.555542	1	20	8	12
Cellular component	GO:0009569	chloroplast starch grain	2/4730	12/31391	0.559228	1	2	0	2
Cellular component	GO:0043036	starch grain	2/4730	12/31391	0.559228	1	2	0	2
Cellular component	GO:0062091	Ycf2/FtsHi complex	2/4730	12/31391	0.559228	1	2	1	1
Cellular component	GO:0098807	chloroplast thylakoid membrane protein complex	2/4730	12/31391	0.559228	1	2	1	1
Cellular component	GO:0016363	nuclear matrix	3/4730	19/31391	0.562031	1	3	2	1
Cellular component	GO:0019773	proteasome core complex, alpha-subunit complex	3/4730	19/31391	0.562031	1	3	0	3
Cellular component	GO:0030897	HOPS complex	3/4730	19/31391	0.562031	1	3	1	2
Cellular component	GO:0035267	NuA4 histone acetyltransferase complex	3/4730	19/31391	0.562031	1	3	3	0
Cellular component	GO:0000322	storage vacuole	4/4730	27/31391	0.596725	1	4	1	3
Cellular component	GO:0000326	protein storage vacuole	4/4730	27/31391	0.596725	1	4	1	3
Cellular component	GO:0032588	trans-Golgi network membrane	6/4730	41/31391	0.597695	1	6	5	1
Cellular component	GO:0031301	integral component of organelle membrane	34/4730	232/31391	0.598183	1	34	9	25
Cellular component	GO:0009514	glyoxysome	3/4730	20/31391	0.598466	1	3	2	1
Cellular component	GO:0019898	extrinsic component of membrane	26/4730	178/31391	0.600586	1	26	13	13
Cellular component	GO:0005662	DNA replication factor A complex	8/4730	56/31391	0.622073	1	8	5	3
Cellular component	GO:0005905	clathrin-coated pit	9/4730	63/31391	0.622717	1	9	3	6
Cellular component	GO:0008540	proteasome regulatory particle, base subcomplex	5/4730	35/31391	0.623615	1	5	3	2
Cellular component	GO:0016282	eukaryotic 43S preinitiation complex	4/4730	28/31391	0.626664	1	4	4	0
Cellular component	GO:1902495	transmembrane transporter complex	4/4730	28/31391	0.626664	1	4	1	3
Cellular component	GO:0000138	Golgi trans cisterna	15/4730	105/31391	0.630353	1	15	4	11
Cellular component	GO:0016592	mediator complex	10/4730	71/31391	0.642158	1	10	6	4
Cellular component	GO:0005778	peroxisomal membrane	9/4730	64/31391	0.642209	1	9	3	6
Cellular component	GO:0031903	microbody membrane	9/4730	64/31391	0.642209	1	9	3	6
Cellular component	GO:0005747	mitochondrial respiratory chain complex I	8/4730	57/31391	0.642709	1	8	0	8
Cellular component	GO:0030964	NADH dehydrogenase complex	8/4730	57/31391	0.642709	1	8	0	8
Cellular component	GO:0045271	respiratory chain complex I	8/4730	57/31391	0.642709	1	8	0	8
Cellular component	GO:0005746	mitochondrial respirasome	13/4730	92/31391	0.643663	1	13	1	12
Cellular component	GO:0098803	respiratory chain complex	14/4730	99/31391	0.644512	1	14	1	13
Cellular component	GO:0000815	ESCRT III complex	2/4730	14/31391	0.646022	1	2	0	2
Cellular component	GO:0032300	mismatch repair complex	2/4730	14/31391	0.646022	1	2	1	1
Cellular component	GO:0031304	intrinsic component of mitochondrial inner membrane	5/4730	36/31391	0.649361	1	5	0	5
Cellular component	GO:0005819	spindle	22/4730	155/31391	0.653829	1	22	16	6
Cellular component	GO:0005852	eukaryotic translation initiation factor 3 complex	4/4730	29/31391	0.655144	1	4	4	0
Cellular component	GO:0009898	cytoplasmic side of plasma membrane	9/4730	65/31391	0.661128	1	9	1	8
Cellular component	GO:0032592	integral component of mitochondrial membrane	8/4730	58/31391	0.662689	1	8	2	6
Cellular component	GO:0033179	proton-transporting V-type ATPase, V0 domain	3/4730	22/31391	0.665124	1	3	1	2
Cellular component	GO:0035838	growing cell tip	3/4730	22/31391	0.665124	1	3	3	0
Cellular component	GO:0043189	H4/H2A histone acetyltransferase complex	3/4730	22/31391	0.665124	1	3	3	0
Cellular component	GO:0090404	pollen tube tip	3/4730	22/31391	0.665124	1	3	3	0
Cellular component	GO:1902562	H4 histone acetyltransferase complex	3/4730	22/31391	0.665124	1	3	3	0
Cellular component	GO:1990204	oxidoreductase complex	22/4730	156/31391	0.666022	1	22	5	17
Cellular component	GO:0000794	condensed nuclear chromosome	6/4730	44/31391	0.668633	1	6	4	2
Cellular component	GO:0009501	amyloplast	6/4730	44/31391	0.668633	1	6	4	2
Cellular component	GO:0031902	late endosome membrane	6/4730	44/31391	0.668633	1	6	4	2
Cellular component	GO:0098590	plasma membrane region	16/4730	115/31391	0.674864	1	16	7	9
Cellular component	GO:0030120	vesicle coat	12/4730	87/31391	0.675529	1	12	3	9
Cellular component	GO:0030684	preribosome	10/4730	73/31391	0.67764	1	10	6	4
Cellular component	GO:0030660	Golgi-associated vesicle membrane	9/4730	66/31391	0.679452	1	9	4	5
Cellular component	GO:0033290	eukaryotic 48S preinitiation complex	4/4730	30/31391	0.682122	1	4	4	0
Cellular component	GO:0070993	translation preinitiation complex	4/4730	30/31391	0.682122	1	4	4	0
Cellular component	GO:0005782	peroxisomal matrix	2/4730	15/31391	0.684064	1	2	1	1
Cellular component	GO:0031907	microbody lumen	2/4730	15/31391	0.684064	1	2	1	1
Cellular component	GO:0000932	P-body	18/4730	130/31391	0.688482	1	18	11	7
Cellular component	GO:0034708	methyltransferase complex	6/4730	45/31391	0.69042	1	6	1	5
Cellular component	GO:0030427	site of polarized growth	3/4730	23/31391	0.695278	1	3	3	0
Cellular component	GO:0034702	ion channel complex	3/4730	23/31391	0.695278	1	3	1	2
Cellular component	GO:0009535	chloroplast thylakoid membrane	59/4730	414/31391	0.700383	1	59	29	30
Cellular component	GO:0055035	plastid thylakoid membrane	59/4730	414/31391	0.700383	1	59	29	30
Cellular component	GO:0005770	late endosome	16/4730	117/31391	0.7019	1	16	11	5
Cellular component	GO:0005876	spindle microtubule	6/4730	46/31391	0.711236	1	6	3	3
Cellular component	GO:0019867	outer membrane	21/4730	153/31391	0.712522	1	21	10	11
Cellular component	GO:0031968	organelle outer membrane	21/4730	153/31391	0.712522	1	21	10	11
Cellular component	GO:0005786	signal recognition particle, endoplasmic reticulum targeting	2/4730	16/31391	0.71868	1	2	2	0
Cellular component	GO:0005880	nuclear microtubule	2/4730	16/31391	0.71868	1	2	1	1
Cellular component	GO:0048500	signal recognition particle	2/4730	16/31391	0.71868	1	2	2	0
Cellular component	GO:0005680	anaphase-promoting complex	5/4730	39/31391	0.719621	1	5	4	1
Cellular component	GO:0005834	heterotrimeric G-protein complex	3/4730	24/31391	0.723326	1	3	0	3
Cellular component	GO:1905360	GTPase complex	3/4730	24/31391	0.723326	1	3	0	3
Cellular component	GO:0005798	Golgi-associated vesicle	10/4730	76/31391	0.726737	1	10	4	6
Cellular component	GO:0045177	apical part of cell	6/4730	47/31391	0.731071	1	6	3	3
Cellular component	GO:0036452	ESCRT complex	4/4730	32/31391	0.73152	1	4	0	4
Cellular component	GO:0032993	protein-DNA complex	27/4730	197/31391	0.733084	1	27	11	16
Cellular component	GO:0000228	nuclear chromosome	28/4730	204/31391	0.733104	1	28	18	10
Cellular component	GO:0034357	photosynthetic membrane	62/4730	440/31391	0.73732	1	62	31	31
Cellular component	GO:0043076	megasporocyte nucleus	7/4730	55/31391	0.74187	1	7	5	2
Cellular component	GO:0043078	polar nucleus	7/4730	55/31391	0.74187	1	7	5	2
Cellular component	GO:0042651	thylakoid membrane	61/4730	434/31391	0.743035	1	61	31	30
Cellular component	GO:0036464	cytoplasmic ribonucleoprotein granule	20/4730	149/31391	0.746281	1	20	11	9
Cellular component	GO:0005801	cis-Golgi network	3/4730	25/31391	0.749313	1	3	0	3
Cellular component	GO:0000974	Prp19 complex	2/4730	17/31391	0.750041	1	2	0	2
Cellular component	GO:0097550	transcription preinitiation complex	2/4730	17/31391	0.750041	1	2	2	0
Cellular component	GO:0005881	cytoplasmic microtubule	8/4730	63/31391	0.752036	1	8	5	3
Cellular component	GO:0031305	integral component of mitochondrial inner membrane	4/4730	33/31391	0.753954	1	4	0	4
Cellular component	GO:0098562	cytoplasmic side of membrane	10/4730	78/31391	0.756592	1	10	1	9
Cellular component	GO:0031234	extrinsic component of cytoplasmic side of plasma membrane	5/4730	41/31391	0.76052	1	5	1	4
Cellular component	GO:0035770	ribonucleoprotein granule	20/4730	151/31391	0.767221	1	20	11	9
Cellular component	GO:0009574	preprophase band	3/4730	26/31391	0.773303	1	3	2	1
Cellular component	GO:0055037	recycling endosome	3/4730	26/31391	0.773303	1	3	2	1
Cellular component	GO:0071782	endoplasmic reticulum tubular network	3/4730	26/31391	0.773303	1	3	2	1
Cellular component	GO:0048471	perinuclear region of cytoplasm	7/4730	57/31391	0.775263	1	7	3	4
Cellular component	GO:0098800	inner mitochondrial membrane protein complex	20/4730	152/31391	0.77725	1	20	2	18
Cellular component	GO:0005750	mitochondrial respiratory chain complex III	2/4730	18/31391	0.77834	1	2	0	2
Cellular component	GO:0005635	nuclear envelope	27/4730	203/31391	0.787197	1	27	15	12
Cellular component	GO:0035097	histone methyltransferase complex	4/4730	35/31391	0.794435	1	4	0	4
Cellular component	GO:0005849	mRNA cleavage factor complex	3/4730	27/31391	0.795375	1	3	1	2
Cellular component	GO:0016324	apical plasma membrane	5/4730	43/31391	0.796749	1	5	2	3
Cellular component	GO:0032541	cortical endoplasmic reticulum	2/4730	19/31391	0.803788	1	2	2	0
Cellular component	GO:0045275	respiratory chain complex III	2/4730	19/31391	0.803788	1	2	0	2
Cellular component	GO:0098552	side of membrane	11/4730	89/31391	0.803798	1	11	2	9
Cellular component	GO:0005721	pericentric heterochromatin	1/4730	10/31391	0.804745	1	1	0	1
Cellular component	GO:0012511	monolayer-surrounded lipid storage body	1/4730	10/31391	0.804745	1	1	1	0
Cellular component	GO:0031209	SCAR complex	1/4730	10/31391	0.804745	1	1	0	1
Cellular component	GO:0032585	multivesicular body membrane	1/4730	10/31391	0.804745	1	1	0	1
Cellular component	GO:0033588	elongator holoenzyme complex	1/4730	10/31391	0.804745	1	1	1	0
Cellular component	GO:0045334	clathrin-coated endocytic vesicle	1/4730	10/31391	0.804745	1	1	0	1
Cellular component	GO:0055038	recycling endosome membrane	1/4730	10/31391	0.804745	1	1	0	1
Cellular component	GO:0090577	RNA polymerase IV transcription regulator complex	1/4730	10/31391	0.804745	1	1	0	1
Cellular component	GO:1990752	microtubule end	1/4730	10/31391	0.804745	1	1	0	1
Cellular component	GO:0009707	chloroplast outer membrane	10/4730	82/31391	0.809308	1	10	4	6
Cellular component	GO:0016602	CCAAT-binding factor complex	4/4730	36/31391	0.81257	1	4	1	3
Cellular component	GO:0000793	condensed chromosome	9/4730	75/31391	0.815732	1	9	7	2
Cellular component	GO:0030117	membrane coat	14/4730	113/31391	0.822699	1	14	4	10
Cellular component	GO:0048475	coated membrane	14/4730	113/31391	0.822699	1	14	4	10
Cellular component	GO:0000307	cyclin-dependent protein kinase holoenzyme complex	8/4730	68/31391	0.823282	1	8	6	2
Cellular component	GO:0009986	cell surface	2/4730	20/31391	0.826601	1	2	1	1
Cellular component	GO:0016471	vacuolar proton-transporting V-type ATPase complex	2/4730	20/31391	0.826601	1	2	1	1
Cellular component	GO:0005802	trans-Golgi network	58/4730	428/31391	0.828923	1	58	18	40
Cellular component	GO:0030880	RNA polymerase complex	24/4730	187/31391	0.830884	1	24	18	6
Cellular component	GO:0000786	nucleosome	12/4730	99/31391	0.83154	1	12	3	9
Cellular component	GO:0030131	clathrin adaptor complex	3/4730	29/31391	0.834137	1	3	1	2
Cellular component	GO:0031012	extracellular matrix	3/4730	29/31391	0.834137	1	3	1	2
Cellular component	GO:0000346	transcription export complex	1/4730	11/31391	0.834175	1	1	1	0
Cellular component	GO:0000445	THO complex part of transcription export complex	1/4730	11/31391	0.834175	1	1	1	0
Cellular component	GO:0005677	chromatin silencing complex	1/4730	11/31391	0.834175	1	1	0	1
Cellular component	GO:0045254	pyruvate dehydrogenase complex	1/4730	11/31391	0.834175	1	1	0	1
Cellular component	GO:0071541	eukaryotic translation initiation factor 3 complex, eIF3m	1/4730	11/31391	0.834175	1	1	1	0
Cellular component	GO:0005769	early endosome	11/4730	92/31391	0.836845	1	11	6	5
Cellular component	GO:0032040	small-subunit processome	5/4730	46/31391	0.842821	1	5	4	1
Cellular component	GO:0000152	nuclear ubiquitin ligase complex	6/4730	54/31391	0.843009	1	6	4	2
Cellular component	GO:0030863	cortical cytoskeleton	7/4730	62/31391	0.844543	1	7	5	2
Cellular component	GO:0000176	nuclear exosome (RNase complex)	2/4730	21/31391	0.846997	1	2	2	0
Cellular component	GO:0005764	lysosome	9/4730	78/31391	0.849786	1	9	6	3
Cellular component	GO:0009527	plastid outer membrane	10/4730	86/31391	0.852987	1	10	4	6
Cellular component	GO:0005749	mitochondrial respiratory chain complex II, succinate dehydrogenase complex (ubiquinone)	1/4730	12/31391	0.859171	1	1	1	0
Cellular component	GO:0005884	actin filament	1/4730	12/31391	0.859171	1	1	0	1
Cellular component	GO:0015030	Cajal body	1/4730	12/31391	0.859171	1	1	1	0
Cellular component	GO:0017101	aminoacyl-tRNA synthetase multienzyme complex	1/4730	12/31391	0.859171	1	1	0	1
Cellular component	GO:0030286	dynein complex	1/4730	12/31391	0.859171	1	1	0	1
Cellular component	GO:0033597	mitotic checkpoint complex	1/4730	12/31391	0.859171	1	1	0	1
Cellular component	GO:0045257	succinate dehydrogenase complex (ubiquinone)	1/4730	12/31391	0.859171	1	1	1	0
Cellular component	GO:0045283	fumarate reductase complex	1/4730	12/31391	0.859171	1	1	1	0
Cellular component	GO:0071458	integral component of cytoplasmic side of endoplasmic reticulum membrane	1/4730	12/31391	0.859171	1	1	0	1
Cellular component	GO:0098554	cytoplasmic side of endoplasmic reticulum membrane	1/4730	12/31391	0.859171	1	1	0	1
Cellular component	GO:0055029	nuclear DNA-directed RNA polymerase complex	18/4730	147/31391	0.859995	1	18	13	5
Cellular component	GO:0005777	peroxisome	53/4730	400/31391	0.863679	1	53	18	35
Cellular component	GO:0042579	microbody	53/4730	400/31391	0.863679	1	53	18	35
Cellular component	GO:0000421	autophagosome membrane	2/4730	22/31391	0.865184	1	2	2	0
Cellular component	GO:0000812	Swr1 complex	2/4730	22/31391	0.865184	1	2	2	0
Cellular component	GO:0017119	Golgi transport complex	2/4730	22/31391	0.865184	1	2	1	1
Cellular component	GO:1990726	Lsm1-7-Pat1 complex	2/4730	22/31391	0.865184	1	2	1	1
Cellular component	GO:0072686	mitotic spindle	3/4730	31/31391	0.866397	1	3	1	2
Cellular component	GO:0090406	pollen tube	23/4730	185/31391	0.867567	1	23	16	7
Cellular component	GO:0080008	Cul4-RING E3 ubiquitin ligase complex	12/4730	103/31391	0.868451	1	12	2	10
Cellular component	GO:0000428	DNA-directed RNA polymerase complex	21/4730	171/31391	0.872303	1	21	16	5
Cellular component	GO:0000779	condensed chromosome, centromeric region	1/4730	13/31391	0.880399	1	1	0	1
Cellular component	GO:0000808	origin recognition complex	1/4730	13/31391	0.880399	1	1	0	1
Cellular component	GO:0005664	nuclear origin of replication recognition complex	1/4730	13/31391	0.880399	1	1	0	1
Cellular component	GO:0005847	mRNA cleavage and polyadenylation specificity factor complex	1/4730	13/31391	0.880399	1	1	1	0
Cellular component	GO:0005885	Arp2/3 protein complex	1/4730	13/31391	0.880399	1	1	0	1
Cellular component	GO:0010005	cortical microtubule, transverse to long axis	1/4730	13/31391	0.880399	1	1	1	0
Cellular component	GO:0042555	MCM complex	1/4730	13/31391	0.880399	1	1	1	0
Cellular component	GO:0045239	tricarboxylic acid cycle enzyme complex	1/4730	13/31391	0.880399	1	1	0	1
Cellular component	GO:0045273	respiratory chain complex II	1/4730	13/31391	0.880399	1	1	1	0
Cellular component	GO:0045281	succinate dehydrogenase complex	1/4730	13/31391	0.880399	1	1	1	0
Cellular component	GO:0000137	Golgi cis cisterna	4/4730	41/31391	0.884482	1	4	1	3
Cellular component	GO:0005665	RNA polymerase II, core complex	3/4730	33/31391	0.892989	1	3	3	0
Cellular component	GO:0030126	COPI vesicle coat	2/4730	24/31391	0.895732	1	2	1	1
Cellular component	GO:0030137	COPI-coated vesicle	2/4730	24/31391	0.895732	1	2	1	1
Cellular component	GO:0030663	COPI-coated vesicle membrane	2/4730	24/31391	0.895732	1	2	1	1
Cellular component	GO:0031011	Ino80 complex	2/4730	24/31391	0.895732	1	2	2	0
Cellular component	GO:0033202	DNA helicase complex	2/4730	24/31391	0.895732	1	2	2	0
Cellular component	GO:0000243	commitment complex	1/4730	14/31391	0.898428	1	1	1	0
Cellular component	GO:0000813	ESCRT I complex	1/4730	14/31391	0.898428	1	1	0	1
Cellular component	GO:0008250	oligosaccharyltransferase complex	1/4730	14/31391	0.898428	1	1	0	1
Cellular component	GO:0030015	CCR4-NOT core complex	1/4730	14/31391	0.898428	1	1	0	1
Cellular component	GO:0000792	heterochromatin	5/4730	51/31391	0.90026	1	5	3	2
Cellular component	GO:1904949	ATPase complex	9/4730	84/31391	0.902803	1	9	8	1
Cellular component	GO:1902554	serine/threonine protein kinase complex	10/4730	92/31391	0.903229	1	10	8	2
Cellular component	GO:0044815	DNA packaging complex	12/4730	108/31391	0.905203	1	12	3	9
Cellular component	GO:0098798	mitochondrial protein-containing complex	23/4730	192/31391	0.906644	1	23	5	18
Cellular component	GO:0005689	U12-type spliceosomal complex	2/4730	25/31391	0.908465	1	2	0	2
Cellular component	GO:0005615	extracellular space	38/4730	303/31391	0.908495	1	38	16	22
Cellular component	GO:0005838	proteasome regulatory particle	7/4730	69/31391	0.91155	1	7	4	3
Cellular component	GO:0022624	proteasome accessory complex	7/4730	69/31391	0.91155	1	7	4	3
Cellular component	GO:0005761	mitochondrial ribosome	1/4730	15/31391	0.91374	1	1	1	0
Cellular component	GO:0034707	chloride channel complex	1/4730	15/31391	0.91374	1	1	1	0
Cellular component	GO:0071008	U2-type post-mRNA release spliceosomal complex	1/4730	15/31391	0.91374	1	1	1	0
Cellular component	GO:0005839	proteasome core complex	3/4730	35/31391	0.914727	1	3	0	3
Cellular component	GO:0140534	endoplasmic reticulum protein-containing complex	11/4730	102/31391	0.91669	1	11	1	10
Cellular component	GO:0055028	cortical microtubule	5/4730	53/31391	0.917539	1	5	5	0
Cellular component	GO:0071013	catalytic step 2 spliceosome	5/4730	53/31391	0.917539	1	5	3	2
Cellular component	GO:0070469	respirasome	14/4730	126/31391	0.919212	1	14	1	13
Cellular component	GO:0005685	U1 snRNP	2/4730	26/31391	0.919728	1	2	1	1
Cellular component	GO:0005765	lysosomal membrane	2/4730	26/31391	0.919728	1	2	1	1
Cellular component	GO:0098852	lytic vacuole membrane	2/4730	26/31391	0.919728	1	2	1	1
Cellular component	GO:1990391	DNA repair complex	2/4730	26/31391	0.919728	1	2	1	1
Cellular component	GO:0070603	SWI/SNF superfamily-type complex	7/4730	71/31391	0.925405	1	7	7	0
Cellular component	GO:0005736	RNA polymerase I complex	1/4730	16/31391	0.926744	1	1	1	0
Cellular component	GO:0030686	90S preribosome	1/4730	16/31391	0.926744	1	1	1	0
Cellular component	GO:0031312	extrinsic component of organelle membrane	1/4730	16/31391	0.926744	1	1	1	0
Cellular component	GO:0033263	CORVET complex	1/4730	16/31391	0.926744	1	1	1	0
Cellular component	GO:0034045	phagophore assembly site membrane	1/4730	16/31391	0.926744	1	1	1	0
Cellular component	GO:0008023	transcription elongation factor complex	3/4730	37/31391	0.932365	1	3	3	0
Cellular component	GO:0005740	mitochondrial envelope	58/4730	456/31391	0.932915	1	58	18	40
Cellular component	GO:0000313	organellar ribosome	1/4730	17/31391	0.937787	1	1	1	0
Cellular component	GO:0043073	germ cell nucleus	1/4730	17/31391	0.937787	1	1	1	0
Cellular component	GO:0000178	exosome (RNase complex)	2/4730	28/31391	0.93845	1	2	2	0
Cellular component	GO:0031966	mitochondrial membrane	56/4730	444/31391	0.938904	1	56	17	39
Cellular component	GO:0009543	chloroplast thylakoid lumen	7/4730	74/31391	0.94263	1	7	2	5
Cellular component	GO:0031978	plastid thylakoid lumen	7/4730	74/31391	0.94263	1	7	2	5
Cellular component	GO:0030658	transport vesicle membrane	8/4730	83/31391	0.94537	1	8	3	5
Cellular component	GO:0031977	thylakoid lumen	8/4730	83/31391	0.94537	1	8	2	6
Cellular component	GO:0030119	AP-type membrane coat adaptor complex	3/4730	39/31391	0.946582	1	3	1	2
Cellular component	GO:0031354	intrinsic component of plastid outer membrane	1/4730	18/31391	0.947167	1	1	0	1
Cellular component	GO:0031355	integral component of plastid outer membrane	1/4730	18/31391	0.947167	1	1	0	1
Cellular component	GO:0031358	intrinsic component of chloroplast outer membrane	1/4730	18/31391	0.947167	1	1	0	1
Cellular component	GO:0031359	integral component of chloroplast outer membrane	1/4730	18/31391	0.947167	1	1	0	1
Cellular component	GO:0048226	Casparian strip	1/4730	18/31391	0.947167	1	1	1	0
Cellular component	GO:0030659	cytoplasmic vesicle membrane	22/4730	195/31391	0.947811	1	22	7	15
Cellular component	GO:0005797	Golgi medial cisterna	8/4730	84/31391	0.94985	1	8	1	7
Cellular component	GO:0031985	Golgi cisterna	30/4730	257/31391	0.950782	1	30	6	24
Cellular component	GO:0008541	proteasome regulatory particle, lid subcomplex	2/4730	30/31391	0.952973	1	2	1	1
Cellular component	GO:1905354	exoribonuclease complex	2/4730	30/31391	0.952973	1	2	2	0
Cellular component	GO:0000502	proteasome complex	12/4730	118/31391	0.953484	1	12	6	6
Cellular component	GO:0120025	plasma membrane bounded cell projection	26/4730	228/31391	0.954284	1	26	17	9
Cellular component	GO:0010282	senescence-associated vacuole	5/4730	59/31391	0.954551	1	5	4	1
Cellular component	GO:0030981	cortical microtubule cytoskeleton	5/4730	59/31391	0.954551	1	5	5	0
Cellular component	GO:0071004	U2-type prespliceosome	1/4730	19/31391	0.955132	1	1	1	0
Cellular component	GO:0071010	prespliceosome	1/4730	19/31391	0.955132	1	1	1	0
Cellular component	GO:0071014	post-mRNA release spliceosomal complex	1/4730	19/31391	0.955132	1	1	1	0
Cellular component	GO:0030662	coated vesicle membrane	13/4730	127/31391	0.956447	1	13	4	9
Cellular component	GO:0097346	INO80-type complex	3/4730	41/31391	0.957976	1	3	3	0
Cellular component	GO:0012506	vesicle membrane	22/4730	199/31391	0.958795	1	22	7	15
Cellular component	GO:0031201	SNARE complex	6/4730	69/31391	0.959175	1	6	1	5
Cellular component	GO:0005675	transcription factor TFIIH holo complex	1/4730	20/31391	0.961897	1	1	1	0
Cellular component	GO:0031350	intrinsic component of plastid membrane	1/4730	20/31391	0.961897	1	1	0	1
Cellular component	GO:0031351	integral component of plastid membrane	1/4730	20/31391	0.961897	1	1	0	1
Cellular component	GO:0043667	pollen wall	1/4730	20/31391	0.961897	1	1	1	0
Cellular component	GO:0051286	cell tip	3/4730	42/31391	0.962777	1	3	3	0
Cellular component	GO:0060187	cell pole	3/4730	42/31391	0.962777	1	3	3	0
Cellular component	GO:1905369	endopeptidase complex	12/4730	121/31391	0.962937	1	12	6	6
Cellular component	GO:0120114	Sm-like protein family complex	8/4730	88/31391	0.964672	1	8	3	5
Cellular component	GO:0000151	ubiquitin ligase complex	41/4730	347/31391	0.965687	1	41	18	23
Cellular component	GO:0005795	Golgi stack	31/4730	272/31391	0.966699	1	31	6	25
Cellular component	GO:0005776	autophagosome	3/4730	43/31391	0.967058	1	3	3	0
Cellular component	GO:0016604	nuclear body	21/4730	195/31391	0.967407	1	21	14	7
Cellular component	GO:0000177	cytoplasmic exosome (RNase complex)	1/4730	21/31391	0.967642	1	1	1	0
Cellular component	GO:0000347	THO complex	1/4730	21/31391	0.967642	1	1	1	0
Cellular component	GO:0005832	chaperonin-containing T-complex	1/4730	22/31391	0.972521	1	1	1	0
Cellular component	GO:0009531	secondary cell wall	1/4730	22/31391	0.972521	1	1	1	0
Cellular component	GO:0000323	lytic vacuole	12/4730	125/31391	0.972869	1	12	8	4
Cellular component	GO:0042995	cell projection	28/4730	254/31391	0.974937	1	28	18	10
Cellular component	GO:0030133	transport vesicle	11/4730	118/31391	0.975775	1	11	3	8
Cellular component	GO:0030014	CCR4-NOT complex	2/4730	35/31391	0.976318	1	2	0	2
Cellular component	GO:0000407	phagophore assembly site	1/4730	23/31391	0.976664	1	1	1	0
Cellular component	GO:0005744	TIM23 mitochondrial import inner membrane translocase complex	1/4730	23/31391	0.976664	1	1	0	1
Cellular component	GO:0005743	mitochondrial inner membrane	39/4730	341/31391	0.97818	1	39	5	34
Cellular component	GO:0010369	chromocenter	2/4730	36/31391	0.979395	1	2	1	1
Cellular component	GO:0042644	chloroplast nucleoid	3/4730	47/31391	0.979953	1	3	0	3
Cellular component	GO:0042646	plastid nucleoid	3/4730	47/31391	0.979953	1	3	0	3
Cellular component	GO:0035618	root hair	2/4730	37/31391	0.982082	1	2	1	1
Cellular component	GO:0019005	SCF ubiquitin ligase complex	11/4730	124/31391	0.985405	1	11	7	4
Cellular component	GO:0000791	euchromatin	1/4730	26/31391	0.985709	1	1	1	0
Cellular component	GO:0101031	chaperone complex	1/4730	26/31391	0.985709	1	1	1	0
Cellular component	GO:0005771	multivesicular body	3/4730	50/31391	0.986292	1	3	0	3
Cellular component	GO:0033647	host intracellular organelle	2/4730	39/31391	0.986474	1	2	1	1
Cellular component	GO:0033648	host intracellular membrane-bounded organelle	2/4730	39/31391	0.986474	1	2	1	1
Cellular component	GO:0042025	host cell nucleus	2/4730	39/31391	0.986474	1	2	1	1
Cellular component	GO:0005669	transcription factor TFIID complex	1/4730	27/31391	0.987864	1	1	0	1
Cellular component	GO:0032806	carboxy-terminal domain protein kinase complex	1/4730	27/31391	0.987864	1	1	1	0
Cellular component	GO:0000123	histone acetyltransferase complex	3/4730	52/31391	0.989395	1	3	3	0
Cellular component	GO:0005793	endoplasmic reticulum-Golgi intermediate compartment	1/4730	28/31391	0.989695	1	1	0	1
Cellular component	GO:0046540	U4/U6 x U5 tri-snRNP complex	1/4730	28/31391	0.989695	1	1	1	0
Cellular component	GO:0030135	coated vesicle	22/4730	221/31391	0.99014	1	22	9	13
Cellular component	GO:0098687	chromosomal region	11/4730	130/31391	0.991388	1	11	6	5
Cellular component	GO:0005811	lipid droplet	7/4730	95/31391	0.992509	1	7	2	5
Cellular component	GO:0031461	cullin-RING ubiquitin ligase complex	28/4730	274/31391	0.992714	1	28	13	15
Cellular component	GO:0009295	nucleoid	3/4730	55/31391	0.992815	1	3	0	3
Cellular component	GO:0005643	nuclear pore	5/4730	76/31391	0.992859	1	5	4	1
Cellular component	GO:0000775	chromosome, centromeric region	8/4730	105/31391	0.992969	1	8	4	4
Cellular component	GO:0009706	chloroplast inner membrane	11/4730	137/31391	0.995457	1	11	7	4
Cellular component	GO:1905368	peptidase complex	12/4730	146/31391	0.995464	1	12	6	6
Cellular component	GO:0009528	plastid inner membrane	11/4730	138/31391	0.995862	1	11	7	4
Cellular component	GO:0031969	chloroplast membrane	47/4730	434/31391	0.995996	1	47	19	28
Cellular component	GO:0005759	mitochondrial matrix	13/4730	161/31391	0.997378	1	13	7	6
Cellular component	GO:0019866	organelle inner membrane	52/4730	481/31391	0.997448	1	52	13	39
Cellular component	GO:0031248	protein acetyltransferase complex	3/4730	63/31391	0.997513	1	3	3	0
Cellular component	GO:1902493	acetyltransferase complex	3/4730	63/31391	0.997513	1	3	3	0
Cellular component	GO:0000776	kinetochore	1/4730	37/31391	0.997634	1	1	0	1
Cellular component	GO:0042170	plastid membrane	47/4730	444/31391	0.997748	1	47	19	28
Cellular component	GO:0016607	nuclear speck	11/4730	145/31391	0.997875	1	11	8	3
Cellular component	GO:0030532	small nuclear ribonucleoprotein complex	4/4730	77/31391	0.998236	1	4	2	2
Cellular component	GO:0097525	spliceosomal snRNP complex	4/4730	77/31391	0.998236	1	4	2	2
Cellular component	GO:0016591	RNA polymerase II, holoenzyme	6/4730	99/31391	0.998371	1	6	5	1
Cellular component	GO:0097526	spliceosomal tri-snRNP complex	1/4730	40/31391	0.998551	1	1	1	0
Cellular component	GO:0005684	U2-type spliceosomal complex	2/4730	55/31391	0.998658	1	2	2	0
Cellular component	GO:0090575	RNA polymerase II transcription regulator complex	11/4730	157/31391	0.999355	1	11	5	6
Cellular component	GO:0000785	chromatin	36/4730	383/31391	0.999634	1	36	22	14
Cellular component	GO:0005667	transcription regulator complex	16/4730	227/31391	0.999931	1	16	8	8
Cellular component	GO:0018995	host cellular component	10/4730	206/31391	0.999999	1	10	4	6
Cellular component	GO:0043657	host cell	10/4730	206/31391	0.999999	1	10	4	6
Cellular component	GO:0005681	spliceosomal complex	15/4730	265/31391	1	1	15	8	7
Cellular component	GO:0033643	host cell part	4/4730	185/31391	1	1	4	3	1
Cellular component	GO:0033646	host intracellular part	3/4730	176/31391	1	1	3	2	1
Cellular component	GO:0043656	host intracellular region	3/4730	176/31391	1	1	3	2	1
Cellular component	GO:0030430	host cell cytoplasm	1/4730	138/31391	1	1	1	1	0
Biological process	GO:0071456	cellular response to hypoxia	70/4604	215/31895	1.32337e-11	2.42975e-08	70	16	54
Biological process	GO:0036294	cellular response to decreased oxygen levels	70/4604	218/31895	2.70674e-11	2.42975e-08	70	16	54
Biological process	GO:0071453	cellular response to oxygen levels	70/4604	218/31895	2.70674e-11	2.42975e-08	70	16	54
Biological process	GO:0001666	response to hypoxia	76/4604	267/31895	2.13752e-09	1.43909e-06	76	17	59
Biological process	GO:0036293	response to decreased oxygen levels	76/4604	271/31895	4.39846e-09	2.36901e-06	76	17	59
Biological process	GO:0070482	response to oxygen levels	76/4604	273/31895	6.25548e-09	2.80767e-06	76	17	59
Biological process	GO:0010087	phloem or xylem histogenesis	79/4604	294/31895	1.76818e-08	6.80243e-06	79	66	13
Biological process	GO:0010088	phloem development	41/4604	122/31895	7.88279e-08	2.65354e-05	41	41	0
Biological process	GO:0009308	amine metabolic process	55/4604	188/31895	1.23847e-07	3.70578e-05	55	20	35
Biological process	GO:2000022	regulation of jasmonic acid mediated signaling pathway	27/4604	71/31895	8.11096e-07	0.000218428	27	2	25
Biological process	GO:0010411	xyloglucan metabolic process	20/4604	51/31895	1.23472e-05	0.0028352	20	1	19
Biological process	GO:0080142	regulation of salicylic acid biosynthetic process	12/4604	22/31895	1.26337e-05	0.0028352	12	1	11
Biological process	GO:0009611	response to wounding	86/4604	382/31895	1.39116e-05	0.00288184	86	27	59
Biological process	GO:0042537	benzene-containing compound metabolic process	38/4604	135/31895	2.68554e-05	0.00516584	38	5	33
Biological process	GO:0009697	salicylic acid biosynthetic process	13/4604	27/31895	3.16686e-05	0.00568557	13	2	11
Biological process	GO:0006559	L-phenylalanine catabolic process	13/4604	28/31895	5.13057e-05	0.00812742	13	4	9
Biological process	GO:1902222	erythrose 4-phosphate/phosphoenolpyruvate family amino acid catabolic process	13/4604	28/31895	5.13057e-05	0.00812742	13	4	9
Biological process	GO:1901605	alpha-amino acid metabolic process	81/4604	368/31895	5.56944e-05	0.0083325	81	29	52
Biological process	GO:0009751	response to salicylic acid	81/4604	369/31895	6.1402e-05	0.00870293	81	31	50
Biological process	GO:0009072	aromatic amino acid family metabolic process	37/4604	136/31895	7.53031e-05	0.0101396	37	10	27
Biological process	GO:0098754	detoxification	47/4604	188/31895	8.9368e-05	0.0114604	47	22	25
Biological process	GO:0120254	olefinic compound metabolic process	43/4604	168/31895	9.83192e-05	0.0120352	43	19	24
Biological process	GO:0010067	procambium histogenesis	9/4604	16/31895	0.000117493	0.0133886	9	9	0
Biological process	GO:0120255	olefinic compound biosynthetic process	39/4604	149/31895	0.000121481	0.0133886	39	16	23
Biological process	GO:0042908	xenobiotic transport	25/4604	81/31895	0.00012429	0.0133886	25	8	17
Biological process	GO:0009690	cytokinin metabolic process	26/4604	87/31895	0.000165476	0.0170946	26	8	18
Biological process	GO:0006558	L-phenylalanine metabolic process	17/4604	47/31895	0.000177739	0.0170946	17	4	13
Biological process	GO:1902221	erythrose 4-phosphate/phosphoenolpyruvate family amino acid metabolic process	17/4604	47/31895	0.000177739	0.0170946	17	4	13
Biological process	GO:0009268	response to pH	9/4604	17/31895	0.000217649	0.0187617	9	3	6
Biological process	GO:1990961	xenobiotic detoxification by transmembrane export across the plasma membrane	24/4604	79/31895	0.000220286	0.0187617	24	8	16
Biological process	GO:0009800	cinnamic acid biosynthetic process	11/4604	24/31895	0.000225193	0.0187617	11	0	11
Biological process	GO:0009803	cinnamic acid metabolic process	11/4604	24/31895	0.000225193	0.0187617	11	0	11
Biological process	GO:0006656	phosphatidylcholine biosynthetic process	8/4604	14/31895	0.000248384	0.0187617	8	1	7
Biological process	GO:0031668	cellular response to extracellular stimulus	65/4604	294/31895	0.00024981	0.0187617	65	32	33
Biological process	GO:0046208	spermine catabolic process	7/4604	11/31895	0.000250806	0.0187617	7	3	4
Biological process	GO:0062211	root regeneration	7/4604	11/31895	0.000250806	0.0187617	7	0	7
Biological process	GO:0046470	phosphatidylcholine metabolic process	14/4604	36/31895	0.000273353	0.0198957	14	3	11
Biological process	GO:0016108	tetraterpenoid metabolic process	20/4604	62/31895	0.000298088	0.0200962	20	6	14
Biological process	GO:0016116	carotenoid metabolic process	20/4604	62/31895	0.000298088	0.0200962	20	6	14
Biological process	GO:0016109	tetraterpenoid biosynthetic process	17/4604	49/31895	0.000316431	0.0200962	17	4	13
Biological process	GO:0016117	carotenoid biosynthetic process	17/4604	49/31895	0.000316431	0.0200962	17	4	13
Biological process	GO:0006073	cellular glucan metabolic process	75/4604	353/31895	0.000321897	0.0200962	75	26	49
Biological process	GO:0044042	glucan metabolic process	75/4604	353/31895	0.000321897	0.0200962	75	26	49
Biological process	GO:0005984	disaccharide metabolic process	30/4604	110/31895	0.000328346	0.0200962	30	16	14
Biological process	GO:0009074	aromatic amino acid family catabolic process	15/4604	41/31895	0.000365493	0.0218727	15	4	11
Biological process	GO:0072330	monocarboxylic acid biosynthetic process	95/4604	473/31895	0.000457816	0.0262685	95	21	74
Biological process	GO:0140115	export across plasma membrane	30/4604	112/31895	0.000458455	0.0262685	30	8	22
Biological process	GO:0006598	polyamine catabolic process	7/4604	12/31895	0.00052672	0.0288843	7	3	4
Biological process	GO:0042149	cellular response to glucose starvation	7/4604	12/31895	0.00052672	0.0288843	7	3	4
Biological process	GO:0009636	response to toxic substance	55/4604	246/31895	0.000536284	0.0288843	55	25	30
Biological process	GO:0062012	regulation of small molecule metabolic process	54/4604	241/31895	0.000566741	0.0299261	54	17	37
Biological process	GO:0005985	sucrose metabolic process	21/4604	70/31895	0.000639616	0.0331247	21	13	8
Biological process	GO:0009691	cytokinin biosynthetic process	15/4604	43/31895	0.000657334	0.0334	15	4	11
Biological process	GO:0009311	oligosaccharide metabolic process	38/4604	156/31895	0.00068631	0.0342265	38	20	18
Biological process	GO:0009064	glutamine family amino acid metabolic process	31/4604	120/31895	0.000727504	0.0356021	31	14	17
Biological process	GO:0044106	cellular amine metabolic process	25/4604	90/31895	0.000740334	0.0356021	25	9	16
Biological process	GO:0009696	salicylic acid metabolic process	24/4604	86/31895	0.000870547	0.0411295	24	5	19
Biological process	GO:0009991	response to extracellular stimulus	77/4604	378/31895	0.000987761	0.042649	77	36	41
Biological process	GO:0003008	system process	9/4604	20/31895	0.000997729	0.042649	9	6	3
Biological process	GO:0003013	circulatory system process	9/4604	20/31895	0.000997729	0.042649	9	6	3
Biological process	GO:0003018	vascular process in circulatory system	9/4604	20/31895	0.000997729	0.042649	9	6	3
Biological process	GO:0010232	vascular transport	9/4604	20/31895	0.000997729	0.042649	9	6	3
Biological process	GO:0010233	phloem transport	9/4604	20/31895	0.000997729	0.042649	9	6	3
Biological process	GO:0006646	phosphatidylethanolamine biosynthetic process	10/4604	24/31895	0.00108992	0.0437099	10	4	6
Biological process	GO:0046337	phosphatidylethanolamine metabolic process	10/4604	24/31895	0.00108992	0.0437099	10	4	6
Biological process	GO:0010929	positive regulation of auxin mediated signaling pathway	11/4604	28/31895	0.00111108	0.0437099	11	3	8
Biological process	GO:0016121	carotene catabolic process	6/4604	10/31895	0.00112048	0.0437099	6	4	2
Biological process	GO:0046247	terpene catabolic process	6/4604	10/31895	0.00112048	0.0437099	6	4	2
Biological process	GO:0120253	hydrocarbon catabolic process	6/4604	10/31895	0.00112048	0.0437099	6	4	2
Biological process	GO:0009699	phenylpropanoid biosynthetic process	71/4604	345/31895	0.00114129	0.0437099	71	24	47
Biological process	GO:0031669	cellular response to nutrient levels	52/4604	237/31895	0.00116756	0.0437099	52	27	25
Biological process	GO:0071369	cellular response to ethylene stimulus	86/4604	433/31895	0.00116863	0.0437099	86	24	62
Biological process	GO:0140352	export from cell	56/4604	260/31895	0.00122677	0.0449526	56	13	43
Biological process	GO:0034754	cellular hormone metabolic process	26/4604	98/31895	0.00123524	0.0449526	26	8	18
Biological process	GO:0009873	ethylene-activated signaling pathway	84/4604	423/31895	0.00132843	0.0476996	84	23	61
Biological process	GO:0009867	jasmonic acid mediated signaling pathway	51/4604	233/31895	0.0013662	0.0484102	51	11	40
Biological process	GO:0010565	regulation of cellular ketone metabolic process	40/4604	173/31895	0.00148074	0.0511869	40	10	30
Biological process	GO:0034198	cellular response to amino acid starvation	9/4604	21/31895	0.00152369	0.0511869	9	5	4
Biological process	GO:1990928	response to amino acid starvation	9/4604	21/31895	0.00152369	0.0511869	9	5	4
Biological process	GO:0009875	pollen-pistil interaction	61/4604	291/31895	0.00154078	0.0511869	61	24	37
Biological process	GO:0034204	lipid translocation	11/4604	29/31895	0.00155861	0.0511869	11	6	5
Biological process	GO:0045332	phospholipid translocation	11/4604	29/31895	0.00155861	0.0511869	11	6	5
Biological process	GO:0006521	regulation of cellular amino acid metabolic process	7/4604	14/31895	0.00174958	0.0554308	7	3	4
Biological process	GO:0010045	response to nickel cation	7/4604	14/31895	0.00174958	0.0554308	7	0	7
Biological process	GO:0033238	regulation of cellular amine metabolic process	7/4604	14/31895	0.00174958	0.0554308	7	3	4
Biological process	GO:0071446	cellular response to salicylic acid stimulus	36/4604	153/31895	0.00179807	0.0555537	36	11	25
Biological process	GO:0071496	cellular response to external stimulus	65/4604	316/31895	0.00181354	0.0555537	65	32	33
Biological process	GO:0046189	phenol-containing compound biosynthetic process	13/4604	38/31895	0.00181535	0.0555537	13	2	11
Biological process	GO:0071398	cellular response to fatty acid	53/4604	248/31895	0.00194497	0.0588516	53	12	41
Biological process	GO:0006576	cellular biogenic amine metabolic process	23/4604	86/31895	0.00204698	0.0612503	23	7	16
Biological process	GO:0015914	phospholipid transport	11/4604	30/31895	0.00214322	0.0627359	11	6	5
Biological process	GO:0097035	regulation of membrane lipid distribution	11/4604	30/31895	0.00214322	0.0627359	11	6	5
Biological process	GO:0009310	amine catabolic process	9/4604	22/31895	0.00225084	0.0644842	9	3	6
Biological process	GO:0042402	cellular biogenic amine catabolic process	9/4604	22/31895	0.00225084	0.0644842	9	3	6
Biological process	GO:0010928	regulation of auxin mediated signaling pathway	24/4604	92/31895	0.00237997	0.0674658	24	10	14
Biological process	GO:0042180	cellular ketone metabolic process	55/4604	262/31895	0.00245187	0.06878	55	14	41
Biological process	GO:0010337	regulation of salicylic acid metabolic process	17/4604	58/31895	0.00266583	0.0740112	17	2	15
Biological process	GO:0009698	phenylpropanoid metabolic process	80/4604	410/31895	0.00279088	0.0766922	80	28	52
Biological process	GO:0016119	carotene metabolic process	7/4604	15/31895	0.00287372	0.0781711	7	4	3
Biological process	GO:0042542	response to hydrogen peroxide	27/4604	109/31895	0.00296	0.0790253	27	5	22
Biological process	GO:0071395	cellular response to jasmonic acid stimulus	52/4604	247/31895	0.00296382	0.0790253	52	11	41
Biological process	GO:0031667	response to nutrient levels	64/4604	317/31895	0.00310015	0.08185	64	31	33
Biological process	GO:0010065	primary meristem tissue development	9/4604	23/31895	0.00322877	0.0844182	9	9	0
Biological process	GO:0009805	coumarin biosynthetic process	18/4604	64/31895	0.00333749	0.0864216	18	9	9
Biological process	GO:0009627	systemic acquired resistance	36/4604	159/31895	0.00358156	0.0918584	36	19	17
Biological process	GO:0050826	response to freezing	15/4604	50/31895	0.00363216	0.0922774	15	4	11
Biological process	GO:0019751	polyol metabolic process	31/4604	132/31895	0.00369079	0.0928907	31	8	23
Biological process	GO:0033383	geranyl diphosphate metabolic process	6/4604	12/31895	0.00380144	0.0939199	6	0	6
Biological process	GO:0033384	geranyl diphosphate biosynthetic process	6/4604	12/31895	0.00380144	0.0939199	6	0	6
Biological process	GO:1900424	regulation of defense response to bacterium	40/4604	182/31895	0.0038965	0.0953934	40	13	27
Biological process	GO:0048544	recognition of pollen	52/4604	251/31895	0.00417653	0.100671	52	23	29
Biological process	GO:0010562	positive regulation of phosphorus metabolic process	14/4604	46/31895	0.00422422	0.100671	14	11	3
Biological process	GO:0045937	positive regulation of phosphate metabolic process	14/4604	46/31895	0.00422422	0.100671	14	11	3
Biological process	GO:0009863	salicylic acid mediated signaling pathway	32/4604	139/31895	0.0044423	0.103051	32	11	21
Biological process	GO:0040034	regulation of development, heterochronic	23/4604	91/31895	0.00444432	0.103051	23	9	14
Biological process	GO:0051865	protein autoubiquitination	15/4604	51/31895	0.00447052	0.103051	15	4	11
Biological process	GO:2000779	regulation of double-strand break repair	7/4604	16/31895	0.00447713	0.103051	7	3	4
Biological process	GO:0010193	response to ozone	19/4604	71/31895	0.00477135	0.108089	19	9	10
Biological process	GO:0009804	coumarin metabolic process	18/4604	66/31895	0.0047763	0.108089	18	9	9
Biological process	GO:0009965	leaf morphogenesis	39/4604	179/31895	0.00504914	0.113129	39	24	15
Biological process	GO:0000302	response to reactive oxygen species	54/4604	265/31895	0.00508304	0.113129	54	17	37
Biological process	GO:0044550	secondary metabolite biosynthetic process	82/4604	432/31895	0.00529931	0.116976	82	27	55
Biological process	GO:0008037	cell recognition	52/4604	254/31895	0.00534539	0.117034	52	23	29
Biological process	GO:0045926	negative regulation of growth	20/4604	77/31895	0.00553831	0.12028	20	6	14
Biological process	GO:0009267	cellular response to starvation	46/4604	220/31895	0.00564706	0.12166	46	23	23
Biological process	GO:0006575	cellular modified amino acid metabolic process	40/4604	186/31895	0.00575803	0.122409	40	20	20
Biological process	GO:0000160	phosphorelay signal transduction system	90/4604	482/31895	0.00577274	0.122409	90	27	63
Biological process	GO:0006066	alcohol metabolic process	54/4604	267/31895	0.0059475	0.12513	54	21	33
Biological process	GO:0042398	cellular modified amino acid biosynthetic process	14/4604	48/31895	0.006422	0.130768	14	10	4
Biological process	GO:0055081	anion homeostasis	14/4604	48/31895	0.006422	0.130768	14	7	7
Biological process	GO:0006749	glutathione metabolic process	27/4604	115/31895	0.00644743	0.130768	27	11	16
Biological process	GO:0048506	regulation of timing of meristematic phase transition	20/4604	78/31895	0.00645828	0.130768	20	8	12
Biological process	GO:0048510	regulation of timing of transition from vegetative to reproductive phase	20/4604	78/31895	0.00645828	0.130768	20	8	12
Biological process	GO:0071219	cellular response to molecule of bacterial origin	7/4604	17/31895	0.00667264	0.132007	7	3	4
Biological process	GO:0090059	protoxylem development	7/4604	17/31895	0.00667264	0.132007	7	2	5
Biological process	GO:0009226	nucleotide-sugar biosynthetic process	18/4604	68/31895	0.0066881	0.132007	18	5	13
Biological process	GO:1900425	negative regulation of defense response to bacterium	16/4604	58/31895	0.00671555	0.132007	16	5	11
Biological process	GO:0006595	polyamine metabolic process	12/4604	39/31895	0.00710473	0.138645	12	4	8
Biological process	GO:0042546	cell wall biogenesis	78/4604	413/31895	0.00725843	0.140362	78	19	59
Biological process	GO:0055062	phosphate ion homeostasis	10/4604	30/31895	0.00734905	0.140362	10	5	5
Biological process	GO:0072506	trivalent inorganic anion homeostasis	10/4604	30/31895	0.00734905	0.140362	10	5	5
Biological process	GO:0009694	jasmonic acid metabolic process	20/4604	79/31895	0.00749928	0.142222	20	5	15
Biological process	GO:0009692	ethylene metabolic process	15/4604	54/31895	0.00796533	0.145923	15	10	5
Biological process	GO:0009693	ethylene biosynthetic process	15/4604	54/31895	0.00796533	0.145923	15	10	5
Biological process	GO:0009695	jasmonic acid biosynthetic process	15/4604	54/31895	0.00796533	0.145923	15	4	11
Biological process	GO:0043449	cellular alkene metabolic process	15/4604	54/31895	0.00796533	0.145923	15	10	5
Biological process	GO:0043450	alkene biosynthetic process	15/4604	54/31895	0.00796533	0.145923	15	10	5
Biological process	GO:0048640	negative regulation of developmental growth	9/4604	26/31895	0.0082329	0.147073	9	3	6
Biological process	GO:0016123	xanthophyll biosynthetic process	5/4604	10/31895	0.00835581	0.147073	5	2	3
Biological process	GO:0017145	stem cell division	5/4604	10/31895	0.00835581	0.147073	5	2	3
Biological process	GO:0043605	cellular amide catabolic process	5/4604	10/31895	0.00835581	0.147073	5	3	2
Biological process	GO:0090207	regulation of triglyceride metabolic process	5/4604	10/31895	0.00835581	0.147073	5	4	1
Biological process	GO:0090357	regulation of tryptophan metabolic process	5/4604	10/31895	0.00835581	0.147073	5	1	4
Biological process	GO:0009225	nucleotide-sugar metabolic process	20/4604	80/31895	0.00867245	0.151655	20	5	15
Biological process	GO:0006553	lysine metabolic process	8/4604	22/31895	0.00903272	0.156299	8	3	5
Biological process	GO:0006865	amino acid transport	32/4604	146/31895	0.00945603	0.156299	32	20	12
Biological process	GO:0006833	water transport	10/4604	31/31895	0.00947061	0.156299	10	3	7
Biological process	GO:0042044	fluid transport	10/4604	31/31895	0.00947061	0.156299	10	3	7
Biological process	GO:0006577	amino-acid betaine metabolic process	6/4604	14/31895	0.00954401	0.156299	6	5	1
Biological process	GO:0006578	amino-acid betaine biosynthetic process	6/4604	14/31895	0.00954401	0.156299	6	5	1
Biological process	GO:0019285	glycine betaine biosynthetic process from choline	6/4604	14/31895	0.00954401	0.156299	6	5	1
Biological process	GO:0019695	choline metabolic process	6/4604	14/31895	0.00954401	0.156299	6	5	1
Biological process	GO:0031455	glycine betaine metabolic process	6/4604	14/31895	0.00954401	0.156299	6	5	1
Biological process	GO:0031456	glycine betaine biosynthetic process	6/4604	14/31895	0.00954401	0.156299	6	5	1
Biological process	GO:0016122	xanthophyll metabolic process	7/4604	18/31895	0.0095764	0.156299	7	3	4
Biological process	GO:0044275	cellular carbohydrate catabolic process	26/4604	113/31895	0.009701	0.157378	26	15	11
Biological process	GO:0010243	response to organonitrogen compound	55/4604	280/31895	0.0100693	0.162375	55	18	37
Biological process	GO:0042325	regulation of phosphorylation	25/4604	108/31895	0.0102348	0.164061	25	16	9
Biological process	GO:0010410	hemicellulose metabolic process	39/4604	187/31895	0.0105927	0.168793	39	7	32
Biological process	GO:0010200	response to chitin	9/4604	27/31895	0.010796	0.171021	9	0	9
Biological process	GO:0019220	regulation of phosphate metabolic process	37/4604	176/31895	0.0110567	0.174127	37	19	18
Biological process	GO:0048638	regulation of developmental growth	60/4604	312/31895	0.0116515	0.182428	60	32	28
Biological process	GO:0006020	inositol metabolic process	10/4604	32/31895	0.0120291	0.185908	10	2	8
Biological process	GO:0015698	inorganic anion transport	37/4604	177/31895	0.0120824	0.185908	37	19	18
Biological process	GO:0051174	regulation of phosphorus metabolic process	37/4604	177/31895	0.0120824	0.185908	37	19	18
Biological process	GO:1900150	regulation of defense response to fungus	24/4604	104/31895	0.0121499	0.185908	24	6	18
Biological process	GO:0070542	response to fatty acid	74/4604	399/31895	0.0132539	0.193603	74	18	56
Biological process	GO:0008215	spermine metabolic process	7/4604	19/31895	0.0133039	0.193603	7	3	4
Biological process	GO:0010036	response to boron-containing substance	7/4604	19/31895	0.0133039	0.193603	7	4	3
Biological process	GO:0080029	cellular response to boron-containing substance levels	7/4604	19/31895	0.0133039	0.193603	7	4	3
Biological process	GO:0015748	organophosphate ester transport	15/4604	57/31895	0.0133492	0.193603	15	7	8
Biological process	GO:0010051	xylem and phloem pattern formation	28/4604	127/31895	0.0133969	0.193603	28	21	7
Biological process	GO:0009113	purine nucleobase biosynthetic process	5/4604	11/31895	0.0135156	0.193603	5	2	3
Biological process	GO:0010231	maintenance of seed dormancy	5/4604	11/31895	0.0135156	0.193603	5	2	3
Biological process	GO:0010569	regulation of double-strand break repair via homologous recombination	5/4604	11/31895	0.0135156	0.193603	5	1	4
Biological process	GO:0071629	cytoplasm protein quality control by the ubiquitin-proteasome system	5/4604	11/31895	0.0135156	0.193603	5	1	4
Biological process	GO:0097437	maintenance of dormancy	5/4604	11/31895	0.0135156	0.193603	5	2	3
Biological process	GO:0140455	cytoplasm protein quality control	5/4604	11/31895	0.0135156	0.193603	5	1	4
Biological process	GO:0018958	phenol-containing compound metabolic process	24/4604	105/31895	0.0136489	0.194478	24	5	19
Biological process	GO:0097164	ammonium ion metabolic process	6/4604	15/31895	0.0139909	0.198302	6	5	1
Biological process	GO:0050790	regulation of catalytic activity	58/4604	303/31895	0.0141737	0.198838	58	28	30
Biological process	GO:0042594	response to starvation	54/4604	279/31895	0.0141763	0.198838	54	27	27
Biological process	GO:0009615	response to virus	35/4604	168/31895	0.0150593	0.210128	35	15	20
Biological process	GO:0033674	positive regulation of kinase activity	8/4604	24/31895	0.0159362	0.221218	8	6	2
Biological process	GO:0048509	regulation of meristem development	25/4604	112/31895	0.016089	0.222194	25	11	14
Biological process	GO:0031407	oxylipin metabolic process	20/4604	85/31895	0.0169375	0.231537	20	8	12
Biological process	GO:0043549	regulation of kinase activity	20/4604	85/31895	0.0169375	0.231537	20	12	8
Biological process	GO:0009753	response to jasmonic acid	73/4604	398/31895	0.0175942	0.238821	73	17	56
Biological process	GO:0042327	positive regulation of phosphorylation	9/4604	29/31895	0.0176478	0.238821	9	7	2
Biological process	GO:0009085	lysine biosynthetic process	7/4604	20/31895	0.0179662	0.241914	7	3	4
Biological process	GO:0006071	glycerol metabolic process	10/4604	34/31895	0.0186603	0.248773	10	3	7
Biological process	GO:0030245	cellulose catabolic process	10/4604	34/31895	0.0186603	0.248773	10	6	4
Biological process	GO:0060178	regulation of exocyst localization	6/4604	16/31895	0.0196991	0.260048	6	1	5
Biological process	GO:1901528	hydrogen peroxide mediated signaling pathway involved in stomatal movement	6/4604	16/31895	0.0196991	0.260048	6	4	2
Biological process	GO:0046686	response to cadmium ion	21/4604	92/31895	0.020394	0.263363	21	7	14
Biological process	GO:0010447	response to acidic pH	5/4604	12/31895	0.0204542	0.263363	5	3	2
Biological process	GO:0010507	negative regulation of autophagy	5/4604	12/31895	0.0204542	0.263363	5	4	1
Biological process	GO:0033306	phytol metabolic process	5/4604	12/31895	0.0204542	0.263363	5	4	1
Biological process	GO:0010083	regulation of vegetative meristem growth	8/4604	25/31895	0.020537	0.263363	8	3	5
Biological process	GO:0010448	vegetative meristem growth	8/4604	25/31895	0.020537	0.263363	8	3	5
Biological process	GO:0008652	cellular amino acid biosynthetic process	54/4604	285/31895	0.0209315	0.267149	54	23	31
Biological process	GO:0032101	regulation of response to external stimulus	82/4604	458/31895	0.0218965	0.278147	82	31	51
Biological process	GO:0000028	ribosomal small subunit assembly	9/4604	30/31895	0.0220615	0.278928	9	0	9
Biological process	GO:0071941	nitrogen cycle metabolic process	17/4604	71/31895	0.0223567	0.281339	17	8	9
Biological process	GO:0031408	oxylipin biosynthetic process	19/4604	82/31895	0.0228445	0.283183	19	7	12
Biological process	GO:0071805	potassium ion transmembrane transport	12/4604	45/31895	0.0229239	0.283183	12	3	9
Biological process	GO:0110095	cellular detoxification of aldehyde	12/4604	45/31895	0.0229239	0.283183	12	7	5
Biological process	GO:0110096	cellular response to aldehyde	12/4604	45/31895	0.0229239	0.283183	12	7	5
Biological process	GO:1903827	regulation of cellular protein localization	11/4604	40/31895	0.0230678	0.28366	11	3	8
Biological process	GO:0006734	NADH metabolic process	7/4604	21/31895	0.0236659	0.289693	7	1	6
Biological process	GO:1900673	olefin metabolic process	15/4604	61/31895	0.0244736	0.29688	15	10	5
Biological process	GO:1900674	olefin biosynthetic process	15/4604	61/31895	0.0244736	0.29688	15	10	5
Biological process	GO:0043200	response to amino acid	17/4604	72/31895	0.0254473	0.307308	17	10	7
Biological process	GO:0009687	abscisic acid metabolic process	16/4604	67/31895	0.0267789	0.317875	16	8	8
Biological process	GO:0043288	apocarotenoid metabolic process	16/4604	67/31895	0.0267789	0.317875	16	8	8
Biological process	GO:1902644	tertiary alcohol metabolic process	16/4604	67/31895	0.0267789	0.317875	16	8	8
Biological process	GO:0045337	farnesyl diphosphate biosynthetic process	6/4604	17/31895	0.0268045	0.317875	6	0	6
Biological process	GO:0010075	regulation of meristem growth	29/4604	140/31895	0.0269125	0.317875	29	17	12
Biological process	GO:1905177	tracheary element differentiation	12/4604	46/31895	0.0270589	0.318207	12	3	9
Biological process	GO:1905613	regulation of developmental vegetative growth	9/4604	31/31895	0.0272123	0.318621	9	4	5
Biological process	GO:0031050	dsRNA processing	21/4604	95/31895	0.0284806	0.330596	21	16	5
Biological process	GO:0070918	production of small RNA involved in gene silencing by RNA	21/4604	95/31895	0.0284806	0.330596	21	16	5
Biological process	GO:0042445	hormone metabolic process	49/4604	260/31895	0.0291243	0.333625	49	23	26
Biological process	GO:0006116	NADH oxidation	5/4604	13/31895	0.0293609	0.333625	5	0	5
Biological process	GO:0035725	sodium ion transmembrane transport	5/4604	13/31895	0.0293609	0.333625	5	1	4
Biological process	GO:0098719	sodium ion import across plasma membrane	5/4604	13/31895	0.0293609	0.333625	5	1	4
Biological process	GO:1903173	fatty alcohol metabolic process	5/4604	13/31895	0.0293609	0.333625	5	4	1
Biological process	GO:0002831	regulation of response to biotic stimulus	80/4604	452/31895	0.0297878	0.337052	80	30	50
Biological process	GO:0019216	regulation of lipid metabolic process	29/4604	142/31895	0.0319526	0.360035	29	13	16
Biological process	GO:0030422	production of siRNA involved in RNA interference	15/4604	63/31895	0.0321217	0.360433	15	10	5
Biological process	GO:0120252	hydrocarbon metabolic process	30/4604	148/31895	0.0323794	0.361817	30	16	14
Biological process	GO:0010043	response to zinc ion	11/4604	42/31895	0.0325844	0.362603	11	3	8
Biological process	GO:0035266	meristem growth	33/4604	166/31895	0.0333083	0.369133	33	19	14
Biological process	GO:0051607	defense response to virus	24/4604	114/31895	0.034713	0.380126	24	10	14
Biological process	GO:0140546	defense response to symbiont	24/4604	114/31895	0.034713	0.380126	24	10	14
Biological process	GO:0002682	regulation of immune system process	50/4604	269/31895	0.0347237	0.380126	50	33	17
Biological process	GO:0010089	xylem development	21/4604	97/31895	0.035083	0.380962	21	14	7
Biological process	GO:0043085	positive regulation of catalytic activity	21/4604	97/31895	0.035083	0.380962	21	13	8
Biological process	GO:0009084	glutamine family amino acid biosynthetic process	13/4604	53/31895	0.035384	0.381528	13	6	7
Biological process	GO:0019674	NAD metabolic process	6/4604	18/31895	0.0354185	0.381528	6	0	6
Biological process	GO:0016246	RNA interference	17/4604	75/31895	0.0366463	0.393181	17	12	5
Biological process	GO:0030004	cellular monovalent inorganic cation homeostasis	12/4604	48/31895	0.0369065	0.394401	12	2	10
Biological process	GO:1901698	response to nitrogen compound	65/4604	363/31895	0.0373739	0.397817	65	22	43
Biological process	GO:0035194	post-transcriptional gene silencing by RNA	30/4604	150/31895	0.0380337	0.403247	30	23	7
Biological process	GO:0006536	glutamate metabolic process	7/4604	23/31895	0.0385302	0.403535	7	2	5
Biological process	GO:0006814	sodium ion transport	7/4604	23/31895	0.0385302	0.403535	7	1	6
Biological process	GO:0009263	deoxyribonucleotide biosynthetic process	7/4604	23/31895	0.0385302	0.403535	7	3	4
Biological process	GO:0010016	shoot system morphogenesis	62/4604	345/31895	0.0386602	0.403535	62	38	24
Biological process	GO:0031099	regeneration	10/4604	38/31895	0.0393271	0.408911	10	1	9
Biological process	GO:0009567	double fertilization forming a zygote and endosperm	9/4604	33/31895	0.0399329	0.412028	9	4	5
Biological process	GO:0051347	positive regulation of transferase activity	9/4604	33/31895	0.0399329	0.412028	9	6	3
Biological process	GO:0009445	putrescine metabolic process	5/4604	14/31895	0.0403703	0.413374	5	1	4
Biological process	GO:0009446	putrescine biosynthetic process	5/4604	14/31895	0.0403703	0.413374	5	1	4
Biological process	GO:0006817	phosphate ion transport	17/4604	76/31895	0.0410746	0.418992	17	6	11
Biological process	GO:0065009	regulation of molecular function	70/4604	397/31895	0.042582	0.427401	70	33	37
Biological process	GO:0032880	regulation of protein localization	12/4604	49/31895	0.042676	0.427401	12	3	9
Biological process	GO:1901606	alpha-amino acid catabolic process	21/4604	99/31895	0.0427575	0.427401	21	6	15
Biological process	GO:0002832	negative regulation of response to biotic stimulus	27/4604	134/31895	0.0434224	0.427401	27	10	17
Biological process	GO:0032102	negative regulation of response to external stimulus	27/4604	134/31895	0.0434224	0.427401	27	10	17
Biological process	GO:0009625	response to insect	16/4604	71/31895	0.0437942	0.427401	16	3	13
Biological process	GO:0009682	induced systemic resistance	16/4604	71/31895	0.0437942	0.427401	16	10	6
Biological process	GO:0046164	alcohol catabolic process	16/4604	71/31895	0.0437942	0.427401	16	7	9
Biological process	GO:0097237	cellular response to toxic substance	16/4604	71/31895	0.0437942	0.427401	16	8	8
Biological process	GO:0001682	tRNA 5'-leader removal	4/4604	10/31895	0.0441209	0.427401	4	1	3
Biological process	GO:0033520	phytol biosynthetic process	4/4604	10/31895	0.0441209	0.427401	4	3	1
Biological process	GO:0034309	primary alcohol biosynthetic process	4/4604	10/31895	0.0441209	0.427401	4	3	1
Biological process	GO:0099116	tRNA 5'-end processing	4/4604	10/31895	0.0441209	0.427401	4	1	3
Biological process	GO:1904963	regulation of phytol biosynthetic process	4/4604	10/31895	0.0441209	0.427401	4	3	1
Biological process	GO:0009809	lignin biosynthetic process	24/4604	117/31895	0.0454704	0.429611	24	7	17
Biological process	GO:0006075	(1->3)-beta-D-glucan biosynthetic process	6/4604	19/31895	0.0456252	0.429611	6	3	3
Biological process	GO:0009089	lysine biosynthetic process via diaminopimelate	6/4604	19/31895	0.0456252	0.429611	6	3	3
Biological process	GO:0044766	multi-organism transport	6/4604	19/31895	0.0456252	0.429611	6	0	6
Biological process	GO:0046451	diaminopimelate metabolic process	6/4604	19/31895	0.0456252	0.429611	6	3	3
Biological process	GO:0046794	transport of virus	6/4604	19/31895	0.0456252	0.429611	6	0	6
Biological process	GO:0071588	hydrogen peroxide mediated signaling pathway	6/4604	19/31895	0.0456252	0.429611	6	4	2
Biological process	GO:1902579	multi-organism localization	6/4604	19/31895	0.0456252	0.429611	6	0	6
Biological process	GO:0006714	sesquiterpenoid metabolic process	17/4604	77/31895	0.0458753	0.43046	17	9	8
Biological process	GO:0051275	beta-glucan catabolic process	10/4604	39/31895	0.0462828	0.432776	10	6	4
Biological process	GO:1990748	cellular detoxification	15/4604	66/31895	0.0466606	0.4348	15	8	7
Biological process	GO:0048439	flower morphogenesis	9/4604	34/31895	0.047591	0.441436	9	3	6
Biological process	GO:0010647	positive regulation of cell communication	31/4604	159/31895	0.0479867	0.441436	31	11	20
Biological process	GO:0051338	regulation of transferase activity	22/4604	106/31895	0.048014	0.441436	22	12	10
Biological process	GO:0031348	negative regulation of defense response	34/4604	177/31895	0.0480285	0.441436	34	13	21
Biological process	GO:0003333	amino acid transmembrane transport	23/4604	112/31895	0.0488493	0.446191	23	11	12
Biological process	GO:0015851	nucleobase transport	12/4604	50/31895	0.0490429	0.446191	12	11	1
Biological process	GO:0046174	polyol catabolic process	12/4604	50/31895	0.0490429	0.446191	12	4	8
Biological process	GO:1902074	response to salt	17/4604	78/31895	0.0510615	0.462992	17	1	16
Biological process	GO:0010305	leaf vascular tissue pattern formation	13/4604	56/31895	0.0527987	0.475541	13	12	1
Biological process	GO:0060341	regulation of cellular localization	13/4604	56/31895	0.0527987	0.475541	13	4	9
Biological process	GO:0050776	regulation of immune response	45/4604	246/31895	0.0541216	0.485832	45	32	13
Biological process	GO:0051923	sulfation	16/4604	73/31895	0.054703	0.489419	16	10	6
Biological process	GO:1901607	alpha-amino acid biosynthetic process	42/4604	228/31895	0.0555998	0.492646	42	17	25
Biological process	GO:0009688	abscisic acid biosynthetic process	12/4604	51/31895	0.0560285	0.492646	12	5	7
Biological process	GO:0043289	apocarotenoid biosynthetic process	12/4604	51/31895	0.0560285	0.492646	12	5	7
Biological process	GO:1902645	tertiary alcohol biosynthetic process	12/4604	51/31895	0.0560285	0.492646	12	5	7
Biological process	GO:0009566	fertilization	9/4604	35/31895	0.0561612	0.492646	9	4	5
Biological process	GO:0009862	systemic acquired resistance, salicylic acid mediated signaling pathway	9/4604	35/31895	0.0561612	0.492646	9	5	4
Biological process	GO:0002253	activation of immune response	21/4604	102/31895	0.0564545	0.49361	21	13	8
Biological process	GO:0009992	cellular water homeostasis	8/4604	30/31895	0.0577732	0.501283	8	6	2
Biological process	GO:0050801	ion homeostasis	73/4604	423/31895	0.0580789	0.501283	73	37	36
Biological process	GO:0045017	glycerolipid biosynthetic process	36/4604	192/31895	0.0580938	0.501283	36	14	22
Biological process	GO:0035966	response to topologically incorrect protein	18/4604	85/31895	0.0582716	0.501283	18	2	16
Biological process	GO:0006002	fructose 6-phosphate metabolic process	7/4604	25/31895	0.0584489	0.501283	7	4	3
Biological process	GO:0010497	plasmodesmata-mediated intercellular transport	7/4604	25/31895	0.0584489	0.501283	7	3	4
Biological process	GO:0046890	regulation of lipid biosynthetic process	25/4604	126/31895	0.0588729	0.503317	25	11	14
Biological process	GO:1905039	carboxylic acid transmembrane transport	27/4604	138/31895	0.0593527	0.505812	27	12	15
Biological process	GO:0010223	secondary shoot formation	16/4604	74/31895	0.0608071	0.514948	16	10	6
Biological process	GO:0010346	shoot axis formation	16/4604	74/31895	0.0608071	0.514948	16	10	6
Biological process	GO:1903175	fatty alcohol biosynthetic process	4/4604	11/31895	0.0616096	0.520109	4	3	1
Biological process	GO:0048584	positive regulation of response to stimulus	84/4604	495/31895	0.0625281	0.524892	84	34	50
Biological process	GO:0019400	alditol metabolic process	10/4604	41/31895	0.062566	0.524892	10	3	7
Biological process	GO:0006813	potassium ion transport	23/4604	115/31895	0.0629193	0.526217	23	11	12
Biological process	GO:0010942	positive regulation of cell death	25/4604	127/31895	0.0636348	0.530553	25	10	15
Biological process	GO:0033037	polysaccharide localization	18/4604	86/31895	0.0641461	0.533165	18	11	7
Biological process	GO:0006568	tryptophan metabolic process	9/4604	36/31895	0.0656685	0.54247	9	2	7
Biological process	GO:0006586	indolalkylamine metabolic process	9/4604	36/31895	0.0656685	0.54247	9	2	7
Biological process	GO:0015849	organic acid transport	45/4604	250/31895	0.0673522	0.554508	45	25	20
Biological process	GO:0006863	purine nucleobase transport	11/4604	47/31895	0.0677434	0.554508	11	10	1
Biological process	GO:2000069	regulation of post-embryonic root development	11/4604	47/31895	0.0677434	0.554508	11	8	3
Biological process	GO:0009638	phototropism	8/4604	31/31895	0.0684031	0.558211	8	6	2
Biological process	GO:0000281	mitotic cytokinesis	14/4604	64/31895	0.0701083	0.564346	14	7	7
Biological process	GO:0042026	protein refolding	14/4604	64/31895	0.0701083	0.564346	14	5	9
Biological process	GO:0010383	cell wall polysaccharide metabolic process	46/4604	257/31895	0.0701323	0.564346	46	9	37
Biological process	GO:0009313	oligosaccharide catabolic process	7/4604	26/31895	0.0704017	0.564346	7	4	3
Biological process	GO:0009934	regulation of meristem structural organization	7/4604	26/31895	0.0704017	0.564346	7	6	1
Biological process	GO:0061640	cytoskeleton-dependent cytokinesis	18/4604	87/31895	0.0704123	0.564346	18	10	8
Biological process	GO:0080148	negative regulation of response to water deprivation	6/4604	21/31895	0.0710044	0.567403	6	2	4
Biological process	GO:0051273	beta-glucan metabolic process	38/4604	208/31895	0.0727042	0.579268	38	15	23
Biological process	GO:0009744	response to sucrose	22/4604	111/31895	0.0734352	0.583366	22	10	12
Biological process	GO:0010431	seed maturation	24/4604	123/31895	0.0739043	0.585366	24	12	12
Biological process	GO:0046777	protein autophosphorylation	77/4604	455/31895	0.0751674	0.592871	77	32	45
Biological process	GO:0006641	triglyceride metabolic process	13/4604	59/31895	0.0752922	0.592871	13	6	7
Biological process	GO:0006525	arginine metabolic process	9/4604	37/31895	0.0761291	0.594248	9	4	5
Biological process	GO:0098659	inorganic cation import across plasma membrane	9/4604	37/31895	0.0761291	0.594248	9	2	7
Biological process	GO:0099587	inorganic ion import across plasma membrane	9/4604	37/31895	0.0761291	0.594248	9	2	7
Biological process	GO:0002252	immune effector process	30/4604	160/31895	0.0778054	0.603559	30	12	18
Biological process	GO:0009251	glucan catabolic process	14/4604	65/31895	0.0779943	0.603559	14	9	5
Biological process	GO:0044247	cellular polysaccharide catabolic process	14/4604	65/31895	0.0779943	0.603559	14	9	5
Biological process	GO:1903825	organic acid transmembrane transport	27/4604	142/31895	0.0790484	0.609964	27	12	15
Biological process	GO:0046148	pigment biosynthetic process	51/4604	291/31895	0.0798938	0.613215	51	22	29
Biological process	GO:0002683	negative regulation of immune system process	15/4604	71/31895	0.0801465	0.613215	15	10	5
Biological process	GO:0009959	negative gravitropism	8/4604	32/31895	0.0801529	0.613215	8	4	4
Biological process	GO:0001763	morphogenesis of a branching structure	16/4604	77/31895	0.081842	0.617538	16	10	6
Biological process	GO:0006513	protein monoubiquitination	4/4604	12/31895	0.0821873	0.617538	4	3	1
Biological process	GO:0006542	glutamine biosynthetic process	4/4604	12/31895	0.0821873	0.617538	4	2	2
Biological process	GO:0006949	syncytium formation	4/4604	12/31895	0.0821873	0.617538	4	3	1
Biological process	GO:0060860	regulation of floral organ abscission	4/4604	12/31895	0.0821873	0.617538	4	0	4
Biological process	GO:0060862	negative regulation of floral organ abscission	4/4604	12/31895	0.0821873	0.617538	4	0	4
Biological process	GO:0009250	glucan biosynthetic process	41/4604	229/31895	0.082844	0.617538	41	13	28
Biological process	GO:0019827	stem cell population maintenance	30/4604	161/31895	0.0829465	0.617538	30	22	8
Biological process	GO:0098727	maintenance of cell number	30/4604	161/31895	0.0829465	0.617538	30	22	8
Biological process	GO:0009967	positive regulation of signal transduction	29/4604	155/31895	0.0835499	0.617538	29	10	19
Biological process	GO:0006772	thiamine metabolic process	7/4604	27/31895	0.0836989	0.617538	7	2	5
Biological process	GO:0042723	thiamine-containing compound metabolic process	7/4604	27/31895	0.0836989	0.617538	7	2	5
Biological process	GO:0048759	xylem vessel member cell differentiation	7/4604	27/31895	0.0836989	0.617538	7	2	5
Biological process	GO:0016106	sesquiterpenoid biosynthetic process	13/4604	60/31895	0.0839793	0.617913	13	6	7
Biological process	GO:0010941	regulation of cell death	43/4604	242/31895	0.0850084	0.623781	43	20	23
Biological process	GO:0051336	regulation of hydrolase activity	23/4604	119/31895	0.0857559	0.625362	23	8	15
Biological process	GO:0034285	response to disaccharide	22/4604	113/31895	0.0857756	0.625362	22	10	12
Biological process	GO:0051601	exocyst localization	6/4604	22/31895	0.0861955	0.625362	6	1	5
Biological process	GO:0042255	ribosome assembly	14/4604	66/31895	0.0864302	0.625362	14	3	11
Biological process	GO:0006535	cysteine biosynthetic process from serine	5/4604	17/31895	0.0865127	0.625362	5	3	2
Biological process	GO:0044282	small molecule catabolic process	68/4604	401/31895	0.0866171	0.625362	68	28	40
Biological process	GO:0023056	positive regulation of signaling	29/4604	156/31895	0.0890558	0.641249	29	10	19
Biological process	GO:0043647	inositol phosphate metabolic process	12/4604	55/31895	0.0904603	0.649626	12	2	10
Biological process	GO:0052545	callose localization	17/4604	84/31895	0.0908625	0.649859	17	11	6
Biological process	GO:0120251	hydrocarbon biosynthetic process	26/4604	138/31895	0.0909755	0.649859	26	13	13
Biological process	GO:0009117	nucleotide metabolic process	78/4604	467/31895	0.0921884	0.652091	78	28	50
Biological process	GO:0016143	S-glycoside metabolic process	20/4604	102/31895	0.0924073	0.652091	20	7	13
Biological process	GO:0019757	glycosinolate metabolic process	20/4604	102/31895	0.0924073	0.652091	20	7	13
Biological process	GO:0019760	glucosinolate metabolic process	20/4604	102/31895	0.0924073	0.652091	20	7	13
Biological process	GO:0055067	monovalent inorganic cation homeostasis	21/4604	108/31895	0.0924986	0.652091	21	10	11
Biological process	GO:1902930	regulation of alcohol biosynthetic process	10/4604	44/31895	0.0931845	0.65412	10	5	5
Biological process	GO:0062013	positive regulation of small molecule metabolic process	13/4604	61/31895	0.0932722	0.65412	13	6	7
Biological process	GO:1901617	organic hydroxy compound biosynthetic process	55/4604	320/31895	0.0941294	0.658417	55	20	35
Biological process	GO:0002237	response to molecule of bacterial origin	26/4604	139/31895	0.0972026	0.677239	26	11	15
Biological process	GO:0010215	cellulose microfibril organization	7/4604	28/31895	0.0983292	0.677239	7	3	4
Biological process	GO:0016074	sno(s)RNA metabolic process	7/4604	28/31895	0.0983292	0.677239	7	3	4
Biological process	GO:0030641	regulation of cellular pH	7/4604	28/31895	0.0983292	0.677239	7	2	5
Biological process	GO:0043144	sno(s)RNA processing	7/4604	28/31895	0.0983292	0.677239	7	3	4
Biological process	GO:0051453	regulation of intracellular pH	7/4604	28/31895	0.0983292	0.677239	7	2	5
Biological process	GO:0019747	regulation of isoprenoid metabolic process	17/4604	85/31895	0.0990102	0.68019	17	8	9
Biological process	GO:0046460	neutral lipid biosynthetic process	12/4604	56/31895	0.100732	0.685784	12	4	8
Biological process	GO:0046463	acylglycerol biosynthetic process	12/4604	56/31895	0.100732	0.685784	12	4	8
Biological process	GO:0080186	developmental vegetative growth	12/4604	56/31895	0.100732	0.685784	12	4	8
Biological process	GO:0006753	nucleoside phosphate metabolic process	81/4604	489/31895	0.100843	0.685784	81	30	51
Biological process	GO:0009736	cytokinin-activated signaling pathway	27/4604	146/31895	0.102773	0.692029	27	12	15
Biological process	GO:0009269	response to desiccation	6/4604	23/31895	0.103019	0.692029	6	2	4
Biological process	GO:0046513	ceramide biosynthetic process	6/4604	23/31895	0.103019	0.692029	6	1	5
Biological process	GO:0010162	seed dormancy process	13/4604	62/31895	0.103172	0.692029	13	8	5
Biological process	GO:0022611	dormancy process	13/4604	62/31895	0.103172	0.692029	13	8	5
Biological process	GO:0043067	regulation of programmed cell death	32/4604	177/31895	0.103303	0.692029	32	16	16
Biological process	GO:0042274	ribosomal small subunit biogenesis	14/4604	68/31895	0.104966	0.692355	14	4	10
Biological process	GO:0006047	UDP-N-acetylglucosamine metabolic process	4/4604	13/31895	0.105666	0.692355	4	2	2
Biological process	GO:0006048	UDP-N-acetylglucosamine biosynthetic process	4/4604	13/31895	0.105666	0.692355	4	2	2
Biological process	GO:0006572	tyrosine catabolic process	4/4604	13/31895	0.105666	0.692355	4	3	1
Biological process	GO:0010581	regulation of starch biosynthetic process	4/4604	13/31895	0.105666	0.692355	4	3	1
Biological process	GO:0015812	gamma-aminobutyric acid transport	4/4604	13/31895	0.105666	0.692355	4	4	0
Biological process	GO:0035864	response to potassium ion	4/4604	13/31895	0.105666	0.692355	4	1	3
Biological process	GO:0048194	Golgi vesicle budding	4/4604	13/31895	0.105666	0.692355	4	2	2
Biological process	GO:0071484	cellular response to light intensity	4/4604	13/31895	0.105666	0.692355	4	4	0
Biological process	GO:0006884	cell volume homeostasis	8/4604	34/31895	0.107002	0.69662	8	6	2
Biological process	GO:0000910	cytokinesis	29/4604	159/31895	0.107003	0.69662	29	15	14
Biological process	GO:0009646	response to absence of light	16/4604	80/31895	0.107093	0.69662	16	7	9
Biological process	GO:1900426	positive regulation of defense response to bacterium	20/4604	104/31895	0.107602	0.698246	20	8	12
Biological process	GO:2000652	regulation of secondary cell wall biogenesis	11/4604	51/31895	0.108875	0.704809	11	4	7
Biological process	GO:0034637	cellular carbohydrate biosynthetic process	62/4604	369/31895	0.111355	0.719134	62	16	46
Biological process	GO:0009067	aspartate family amino acid biosynthetic process	12/4604	57/31895	0.11167	0.719445	12	4	8
Biological process	GO:0009408	response to heat	61/4604	363/31895	0.113224	0.724301	61	21	40
Biological process	GO:0009262	deoxyribonucleotide metabolic process	9/4604	40/31895	0.113259	0.724301	9	3	6
Biological process	GO:0051345	positive regulation of hydrolase activity	9/4604	40/31895	0.113259	0.724301	9	5	4
Biological process	GO:0034404	nucleobase-containing small molecule biosynthetic process	23/4604	123/31895	0.1135	0.724301	23	6	17
Biological process	GO:0048579	negative regulation of long-day photoperiodism, flowering	7/4604	29/31895	0.114264	0.725735	7	5	2
Biological process	GO:0071668	plant-type cell wall assembly	7/4604	29/31895	0.114264	0.725735	7	3	4
Biological process	GO:0071229	cellular response to acid chemical	21/4604	111/31895	0.115115	0.729423	21	12	9
Biological process	GO:0035967	cellular response to topologically incorrect protein	15/4604	75/31895	0.115961	0.733057	15	1	14
Biological process	GO:1901292	nucleoside phosphate catabolic process	17/4604	87/31895	0.116631	0.735568	17	3	14
Biological process	GO:0033692	cellular polysaccharide biosynthetic process	54/4604	319/31895	0.117704	0.740602	54	14	40
Biological process	GO:0006074	(1->3)-beta-D-glucan metabolic process	6/4604	24/31895	0.121414	0.758623	6	3	3
Biological process	GO:0009768	photosynthesis, light harvesting in photosystem I	6/4604	24/31895	0.121414	0.758623	6	4	2
Biological process	GO:0034308	primary alcohol metabolic process	6/4604	24/31895	0.121414	0.758623	6	4	2
Biological process	GO:0046496	nicotinamide nucleotide metabolic process	12/4604	58/31895	0.12327	0.766816	12	1	11
Biological process	GO:0042446	hormone biosynthetic process	27/4604	149/31895	0.123294	0.766816	27	14	13
Biological process	GO:0009832	plant-type cell wall biogenesis	51/4604	301/31895	0.123784	0.768088	51	16	35
Biological process	GO:0009166	nucleotide catabolic process	13/4604	64/31895	0.124784	0.772331	13	1	12
Biological process	GO:0010104	regulation of ethylene-activated signaling pathway	14/4604	70/31895	0.125717	0.772331	14	5	9
Biological process	GO:0070297	regulation of phosphorelay signal transduction system	14/4604	70/31895	0.125717	0.772331	14	5	9
Biological process	GO:0042440	pigment metabolic process	57/4604	340/31895	0.125807	0.772331	57	25	32
Biological process	GO:0036503	ERAD pathway	17/4604	88/31895	0.126102	0.772331	17	3	14
Biological process	GO:2000031	regulation of salicylic acid mediated signaling pathway	15/4604	76/31895	0.126188	0.772331	15	3	12
Biological process	GO:0008033	tRNA processing	29/4604	162/31895	0.127119	0.773492	29	15	14
Biological process	GO:0051346	negative regulation of hydrolase activity	9/4604	41/31895	0.127517	0.773492	9	2	7
Biological process	GO:0006140	regulation of nucleotide metabolic process	5/4604	19/31895	0.127785	0.773492	5	2	3
Biological process	GO:1900542	regulation of purine nucleotide metabolic process	5/4604	19/31895	0.127785	0.773492	5	2	3
Biological process	GO:0046165	alcohol biosynthetic process	24/4604	131/31895	0.127814	0.773492	24	9	15
Biological process	GO:0046903	secretion	27/4604	150/31895	0.130657	0.775693	27	5	22
Biological process	GO:0009833	plant-type primary cell wall biogenesis	10/4604	47/31895	0.131299	0.775693	10	3	7
Biological process	GO:0051788	response to misfolded protein	10/4604	47/31895	0.131299	0.775693	10	2	8
Biological process	GO:0006878	cellular copper ion homeostasis	7/4604	30/31895	0.131456	0.775693	7	3	4
Biological process	GO:0070726	cell wall assembly	7/4604	30/31895	0.131456	0.775693	7	3	4
Biological process	GO:0097501	stress response to metal ion	7/4604	30/31895	0.131456	0.775693	7	3	4
Biological process	GO:0009088	threonine biosynthetic process	4/4604	14/31895	0.131784	0.775693	4	2	2
Biological process	GO:0009202	deoxyribonucleoside triphosphate biosynthetic process	4/4604	14/31895	0.131784	0.775693	4	3	1
Biological process	GO:0045723	positive regulation of fatty acid biosynthetic process	4/4604	14/31895	0.131784	0.775693	4	2	2
Biological process	GO:0046349	amino sugar biosynthetic process	4/4604	14/31895	0.131784	0.775693	4	2	2
Biological process	GO:0048829	root cap development	4/4604	14/31895	0.131784	0.775693	4	2	2
Biological process	GO:0002684	positive regulation of immune system process	21/4604	113/31895	0.131923	0.775693	21	13	8
Biological process	GO:0050778	positive regulation of immune response	21/4604	113/31895	0.131923	0.775693	21	13	8
Biological process	GO:0019432	triglyceride biosynthetic process	11/4604	53/31895	0.133864	0.783686	11	4	7
Biological process	GO:0071472	cellular response to salt stress	11/4604	53/31895	0.133864	0.783686	11	6	5
Biological process	GO:0030433	ubiquitin-dependent ERAD pathway	15/4604	77/31895	0.136917	0.799824	15	3	12
Biological process	GO:0016441	posttranscriptional gene silencing	31/4604	176/31895	0.137396	0.800242	31	24	7
Biological process	GO:0009624	response to nematode	23/4604	126/31895	0.137583	0.800242	23	14	9
Biological process	GO:0009200	deoxyribonucleoside triphosphate metabolic process	8/4604	36/31895	0.13818	0.801982	8	3	5
Biological process	GO:0055082	cellular chemical homeostasis	46/4604	272/31895	0.140475	0.809603	46	21	25
Biological process	GO:0006144	purine nucleobase metabolic process	6/4604	25/31895	0.141297	0.809603	6	3	3
Biological process	GO:0046112	nucleobase biosynthetic process	6/4604	25/31895	0.141297	0.809603	6	2	4
Biological process	GO:0046352	disaccharide catabolic process	6/4604	25/31895	0.141297	0.809603	6	4	2
Biological process	GO:0051176	positive regulation of sulfur metabolic process	6/4604	25/31895	0.141297	0.809603	6	4	2
Biological process	GO:0098661	inorganic anion transmembrane transport	6/4604	25/31895	0.141297	0.809603	6	2	4
Biological process	GO:0030198	extracellular matrix organization	9/4604	42/31895	0.142675	0.814035	9	3	6
Biological process	GO:0043062	extracellular structure organization	9/4604	42/31895	0.142675	0.814035	9	3	6
Biological process	GO:0016036	cellular response to phosphate starvation	18/4604	96/31895	0.145152	0.824669	18	7	11
Biological process	GO:0043068	positive regulation of programmed cell death	18/4604	96/31895	0.145152	0.824669	18	7	11
Biological process	GO:0010073	meristem maintenance	55/4604	331/31895	0.145688	0.825975	55	33	22
Biological process	GO:0006885	regulation of pH	11/4604	54/31895	0.147423	0.830323	11	6	5
Biological process	GO:0006887	exocytosis	22/4604	121/31895	0.148179	0.830323	22	3	19
Biological process	GO:0006541	glutamine metabolic process	12/4604	60/31895	0.148404	0.830323	12	6	6
Biological process	GO:0006665	sphingolipid metabolic process	12/4604	60/31895	0.148404	0.830323	12	3	9
Biological process	GO:0019362	pyridine nucleotide metabolic process	12/4604	60/31895	0.148404	0.830323	12	1	11
Biological process	GO:0048508	embryonic meristem development	12/4604	60/31895	0.148404	0.830323	12	12	0
Biological process	GO:0050777	negative regulation of immune response	13/4604	66/31895	0.148759	0.830323	13	9	4
Biological process	GO:0030243	cellulose metabolic process	32/4604	184/31895	0.149559	0.830323	32	12	20
Biological process	GO:0009641	shade avoidance	7/4604	31/31895	0.149847	0.830323	7	6	1
Biological process	GO:0010315	auxin efflux	7/4604	31/31895	0.149847	0.830323	7	6	1
Biological process	GO:0043173	nucleotide salvage	7/4604	31/31895	0.149847	0.830323	7	3	4
Biological process	GO:0019932	second-messenger-mediated signaling	19/4604	103/31895	0.15377	0.848003	19	8	11
Biological process	GO:0071368	cellular response to cytokinin stimulus	27/4604	153/31895	0.154295	0.848003	27	12	15
Biological process	GO:0019364	pyridine nucleotide catabolic process	8/4604	37/31895	0.155298	0.848003	8	0	8
Biological process	GO:0019677	NAD catabolic process	8/4604	37/31895	0.155298	0.848003	8	0	8
Biological process	GO:0034620	cellular response to unfolded protein	8/4604	37/31895	0.155298	0.848003	8	0	8
Biological process	GO:1901616	organic hydroxy compound catabolic process	18/4604	97/31895	0.155491	0.848003	18	9	9
Biological process	GO:0030148	sphingolipid biosynthetic process	9/4604	43/31895	0.158699	0.848003	9	1	8
Biological process	GO:0000966	RNA 5'-end processing	4/4604	15/31895	0.160229	0.848003	4	1	3
Biological process	GO:0006166	purine ribonucleoside salvage	4/4604	15/31895	0.160229	0.848003	4	2	2
Biological process	GO:0006560	proline metabolic process	4/4604	15/31895	0.160229	0.848003	4	2	2
Biological process	GO:0010199	organ boundary specification between lateral organs and the meristem	4/4604	15/31895	0.160229	0.848003	4	2	2
Biological process	GO:0015976	carbon utilization	4/4604	15/31895	0.160229	0.848003	4	2	2
Biological process	GO:0034471	ncRNA 5'-end processing	4/4604	15/31895	0.160229	0.848003	4	1	3
Biological process	GO:0043174	nucleoside salvage	4/4604	15/31895	0.160229	0.848003	4	2	2
Biological process	GO:0043243	positive regulation of protein-containing complex disassembly	4/4604	15/31895	0.160229	0.848003	4	0	4
Biological process	GO:0044209	AMP salvage	4/4604	15/31895	0.160229	0.848003	4	2	2
Biological process	GO:0010105	negative regulation of ethylene-activated signaling pathway	10/4604	49/31895	0.160686	0.848003	10	2	8
Biological process	GO:0070298	negative regulation of phosphorelay signal transduction system	10/4604	49/31895	0.160686	0.848003	10	2	8
Biological process	GO:0001932	regulation of protein phosphorylation	14/4604	73/31895	0.160879	0.848003	14	8	6
Biological process	GO:0046474	glycerophospholipid biosynthetic process	24/4604	135/31895	0.161859	0.848003	24	10	14
Biological process	GO:0006526	arginine biosynthetic process	6/4604	26/31895	0.162566	0.848003	6	3	3
Biological process	GO:0006857	oligopeptide transport	6/4604	26/31895	0.162566	0.848003	6	5	1
Biological process	GO:0048826	cotyledon morphogenesis	6/4604	26/31895	0.162566	0.848003	6	5	1
Biological process	GO:0071407	cellular response to organic cyclic compound	50/4604	302/31895	0.165205	0.848003	50	18	32
Biological process	GO:0046486	glycerolipid metabolic process	54/4604	328/31895	0.165209	0.848003	54	22	32
Biological process	GO:0006244	pyrimidine nucleotide catabolic process	3/4604	10/31895	0.165318	0.848003	3	0	3
Biological process	GO:0006272	leading strand elongation	3/4604	10/31895	0.165318	0.848003	3	3	0
Biological process	GO:0009065	glutamine family amino acid catabolic process	3/4604	10/31895	0.165318	0.848003	3	1	2
Biological process	GO:0009149	pyrimidine nucleoside triphosphate catabolic process	3/4604	10/31895	0.165318	0.848003	3	0	3
Biological process	GO:0009213	pyrimidine deoxyribonucleoside triphosphate catabolic process	3/4604	10/31895	0.165318	0.848003	3	0	3
Biological process	GO:0009223	pyrimidine deoxyribonucleotide catabolic process	3/4604	10/31895	0.165318	0.848003	3	0	3
Biological process	GO:0009229	thiamine diphosphate biosynthetic process	3/4604	10/31895	0.165318	0.848003	3	1	2
Biological process	GO:0009435	NAD biosynthetic process	3/4604	10/31895	0.165318	0.848003	3	1	2
Biological process	GO:0010358	leaf shaping	3/4604	10/31895	0.165318	0.848003	3	1	2
Biological process	GO:0030002	cellular anion homeostasis	3/4604	10/31895	0.165318	0.848003	3	1	2
Biological process	GO:0033388	putrescine biosynthetic process from arginine	3/4604	10/31895	0.165318	0.848003	3	1	2
Biological process	GO:0042357	thiamine diphosphate metabolic process	3/4604	10/31895	0.165318	0.848003	3	1	2
Biological process	GO:0080190	lateral growth	3/4604	10/31895	0.165318	0.848003	3	3	0
Biological process	GO:1990428	miRNA transport	3/4604	10/31895	0.165318	0.848003	3	1	2
Biological process	GO:0046395	carboxylic acid catabolic process	43/4604	257/31895	0.167317	0.856625	43	17	26
Biological process	GO:0009808	lignin metabolic process	25/4604	142/31895	0.168244	0.859734	25	7	18
Biological process	GO:0008654	phospholipid biosynthetic process	38/4604	225/31895	0.168919	0.861552	38	14	24
Biological process	GO:0010496	intercellular transport	7/4604	32/31895	0.169361	0.861754	7	3	4
Biological process	GO:0006090	pyruvate metabolic process	21/4604	117/31895	0.169599	0.861754	21	10	11
Biological process	GO:0072521	purine-containing compound metabolic process	56/4604	342/31895	0.170837	0.86641	56	24	32
Biological process	GO:0006986	response to unfolded protein	8/4604	38/31895	0.173364	0.87562	8	0	8
Biological process	GO:0030104	water homeostasis	8/4604	38/31895	0.173364	0.87562	8	6	2
Biological process	GO:0072524	pyridine-containing compound metabolic process	14/4604	74/31895	0.173628	0.87562	14	1	13
Biological process	GO:1903338	regulation of cell wall organization or biogenesis	13/4604	68/31895	0.174986	0.880154	13	4	9
Biological process	GO:0042126	nitrate metabolic process	12/4604	62/31895	0.176002	0.880154	12	6	6
Biological process	GO:0042128	nitrate assimilation	12/4604	62/31895	0.176002	0.880154	12	6	6
Biological process	GO:0006515	protein quality control for misfolded or incompletely synthesized proteins	10/4604	50/31895	0.176488	0.880154	10	3	7
Biological process	GO:0044347	cell wall polysaccharide catabolic process	10/4604	50/31895	0.176488	0.880154	10	5	5
Biological process	GO:0045493	xylan catabolic process	10/4604	50/31895	0.176488	0.880154	10	5	5
Biological process	GO:0043648	dicarboxylic acid metabolic process	21/4604	118/31895	0.179833	0.891915	21	9	12
Biological process	GO:0009185	ribonucleoside diphosphate metabolic process	17/4604	93/31895	0.17984	0.891915	17	8	9
Biological process	GO:0034504	protein localization to nucleus	17/4604	93/31895	0.17984	0.891915	17	13	4
Biological process	GO:0009785	blue light signaling pathway	6/4604	27/31895	0.185099	0.908444	6	2	4
Biological process	GO:0030522	intracellular receptor signaling pathway	6/4604	27/31895	0.185099	0.908444	6	2	4
Biological process	GO:0030968	endoplasmic reticulum unfolded protein response	6/4604	27/31895	0.185099	0.908444	6	0	6
Biological process	GO:0071214	cellular response to abiotic stimulus	55/4604	338/31895	0.186052	0.908444	55	26	29
Biological process	GO:0104004	cellular response to environmental stimulus	55/4604	338/31895	0.186052	0.908444	55	26	29
Biological process	GO:0009789	positive regulation of abscisic acid-activated signaling pathway	18/4604	100/31895	0.188802	0.908444	18	7	11
Biological process	GO:0010466	negative regulation of peptidase activity	7/4604	33/31895	0.189913	0.908444	7	2	5
Biological process	GO:0042304	regulation of fatty acid biosynthetic process	7/4604	33/31895	0.189913	0.908444	7	3	4
Biological process	GO:0052547	regulation of peptidase activity	7/4604	33/31895	0.189913	0.908444	7	2	5
Biological process	GO:0044093	positive regulation of molecular function	24/4604	138/31895	0.190364	0.908444	24	14	10
Biological process	GO:0006633	fatty acid biosynthetic process	50/4604	306/31895	0.190543	0.908444	50	12	38
Biological process	GO:0009438	methylglyoxal metabolic process	4/4604	16/31895	0.190655	0.908444	4	0	4
Biological process	GO:0010050	vegetative phase change	4/4604	16/31895	0.190655	0.908444	4	2	2
Biological process	GO:0016107	sesquiterpenoid catabolic process	4/4604	16/31895	0.190655	0.908444	4	3	1
Biological process	GO:0016559	peroxisome fission	4/4604	16/31895	0.190655	0.908444	4	1	3
Biological process	GO:0043290	apocarotenoid catabolic process	4/4604	16/31895	0.190655	0.908444	4	3	1
Biological process	GO:0044000	movement in host	4/4604	16/31895	0.190655	0.908444	4	0	4
Biological process	GO:0046345	abscisic acid catabolic process	4/4604	16/31895	0.190655	0.908444	4	3	1
Biological process	GO:0046739	transport of virus in multicellular host	4/4604	16/31895	0.190655	0.908444	4	0	4
Biological process	GO:0052126	movement in host environment	4/4604	16/31895	0.190655	0.908444	4	0	4
Biological process	GO:0120256	olefinic compound catabolic process	4/4604	16/31895	0.190655	0.908444	4	3	1
Biological process	GO:0035195	gene silencing by miRNA	12/4604	63/31895	0.190666	0.908444	12	10	2
Biological process	GO:0031047	gene silencing by RNA	48/4604	293/31895	0.190956	0.908444	48	31	17
Biological process	GO:0016054	organic acid catabolic process	46/4604	280/31895	0.191269	0.908444	46	19	27
Biological process	GO:0006893	Golgi to plasma membrane transport	8/4604	39/31895	0.192314	0.908555	8	4	4
Biological process	GO:0009765	photosynthesis, light harvesting	8/4604	39/31895	0.192314	0.908555	8	5	3
Biological process	GO:0072526	pyridine-containing compound catabolic process	8/4604	39/31895	0.192314	0.908555	8	0	8
Biological process	GO:0019252	starch biosynthetic process	10/4604	51/31895	0.192979	0.908555	10	5	5
Biological process	GO:0071230	cellular response to amino acid stimulus	10/4604	51/31895	0.192979	0.908555	10	7	3
Biological process	GO:0034440	lipid oxidation	20/4604	113/31895	0.193751	0.910596	20	9	11
Biological process	GO:0005982	starch metabolic process	16/4604	88/31895	0.194776	0.912228	16	10	6
Biological process	GO:0048653	anther development	16/4604	88/31895	0.194776	0.912228	16	10	6
Biological process	GO:0032940	secretion by cell	25/4604	145/31895	0.196614	0.912483	25	4	21
Biological process	GO:0051510	regulation of unidimensional cell growth	25/4604	145/31895	0.196614	0.912483	25	11	14
Biological process	GO:0006638	neutral lipid metabolic process	14/4604	76/31895	0.200564	0.912483	14	6	8
Biological process	GO:0006639	acylglycerol metabolic process	14/4604	76/31895	0.200564	0.912483	14	6	8
Biological process	GO:0009073	aromatic amino acid family biosynthetic process	14/4604	76/31895	0.200564	0.912483	14	4	10
Biological process	GO:0009685	gibberellin metabolic process	14/4604	76/31895	0.200564	0.912483	14	7	7
Biological process	GO:0030705	cytoskeleton-dependent intracellular transport	14/4604	76/31895	0.200564	0.912483	14	11	3
Biological process	GO:0009735	response to cytokinin	35/4604	210/31895	0.202583	0.912483	35	18	17
Biological process	GO:0010413	glucuronoxylan metabolic process	5/4604	22/31895	0.202786	0.912483	5	1	4
Biological process	GO:0010417	glucuronoxylan biosynthetic process	5/4604	22/31895	0.202786	0.912483	5	1	4
Biological process	GO:0010492	maintenance of shoot apical meristem identity	5/4604	22/31895	0.202786	0.912483	5	4	1
Biological process	GO:0046519	sphingoid metabolic process	5/4604	22/31895	0.202786	0.912483	5	1	4
Biological process	GO:0046785	microtubule polymerization	5/4604	22/31895	0.202786	0.912483	5	2	3
Biological process	GO:0080163	regulation of protein serine/threonine phosphatase activity	5/4604	22/31895	0.202786	0.912483	5	1	4
Biological process	GO:0006471	protein ADP-ribosylation	3/4604	11/31895	0.204209	0.912483	3	1	2
Biological process	GO:0009164	nucleoside catabolic process	3/4604	11/31895	0.204209	0.912483	3	0	3
Biological process	GO:0009645	response to low light intensity stimulus	3/4604	11/31895	0.204209	0.912483	3	1	2
Biological process	GO:0015791	polyol transport	3/4604	11/31895	0.204209	0.912483	3	1	2
Biological process	GO:0015798	myo-inositol transport	3/4604	11/31895	0.204209	0.912483	3	1	2
Biological process	GO:0033540	fatty acid beta-oxidation using acyl-CoA oxidase	3/4604	11/31895	0.204209	0.912483	3	0	3
Biological process	GO:0034656	nucleobase-containing small molecule catabolic process	3/4604	11/31895	0.204209	0.912483	3	0	3
Biological process	GO:0048530	fruit morphogenesis	3/4604	11/31895	0.204209	0.912483	3	1	2
Biological process	GO:0052746	inositol phosphorylation	3/4604	11/31895	0.204209	0.912483	3	0	3
Biological process	GO:0061687	detoxification of inorganic compound	3/4604	11/31895	0.204209	0.912483	3	2	1
Biological process	GO:0070979	protein K11-linked ubiquitination	3/4604	11/31895	0.204209	0.912483	3	3	0
Biological process	GO:1990170	stress response to cadmium ion	3/4604	11/31895	0.204209	0.912483	3	2	1
Biological process	GO:0006935	chemotaxis	20/4604	114/31895	0.205009	0.912483	20	11	9
Biological process	GO:0010183	pollen tube guidance	20/4604	114/31895	0.205009	0.912483	20	11	9
Biological process	GO:0042330	taxis	20/4604	114/31895	0.205009	0.912483	20	11	9
Biological process	GO:0050918	positive chemotaxis	20/4604	114/31895	0.205009	0.912483	20	11	9
Biological process	GO:0006928	movement of cell or subcellular component	30/4604	178/31895	0.205334	0.912483	30	22	8
Biological process	GO:0045859	regulation of protein kinase activity	12/4604	64/31895	0.20587	0.913357	12	6	6
Biological process	GO:0007031	peroxisome organization	11/4604	58/31895	0.208179	0.92057	11	3	8
Biological process	GO:1902532	negative regulation of intracellular signal transduction	11/4604	58/31895	0.208179	0.92057	11	2	9
Biological process	GO:0010207	photosystem II assembly	6/4604	28/31895	0.208764	0.92164	6	4	2
Biological process	GO:0046434	organophosphate catabolic process	31/4604	185/31895	0.210252	0.926693	31	9	22
Biological process	GO:0010037	response to carbon dioxide	7/4604	34/31895	0.211409	0.927654	7	6	1
Biological process	GO:0030042	actin filament depolymerization	7/4604	34/31895	0.211409	0.927654	7	4	3
Biological process	GO:0048598	embryonic morphogenesis	9/4604	46/31895	0.211504	0.927654	9	7	2
Biological process	GO:0010921	regulation of phosphatase activity	8/4604	40/31895	0.212078	0.928661	8	3	5
Biological process	GO:0006400	tRNA modification	18/4604	102/31895	0.21281	0.930352	18	11	7
Biological process	GO:0022604	regulation of cell morphogenesis	32/4604	192/31895	0.214983	0.938328	32	14	18
Biological process	GO:0006690	icosanoid metabolic process	17/4604	96/31895	0.216826	0.944841	17	11	6
Biological process	GO:1901264	carbohydrate derivative transport	13/4604	71/31895	0.218186	0.949233	13	8	5
Biological process	GO:0000271	polysaccharide biosynthetic process	63/4604	396/31895	0.219193	0.952073	63	15	48
Biological process	GO:0003002	regionalization	46/4604	284/31895	0.219951	0.95346	46	30	16
Biological process	GO:0006167	AMP biosynthetic process	4/4604	17/31895	0.222698	0.95346	4	2	2
Biological process	GO:0006566	threonine metabolic process	4/4604	17/31895	0.222698	0.95346	4	2	2
Biological process	GO:0006723	cuticle hydrocarbon biosynthetic process	4/4604	17/31895	0.222698	0.95346	4	2	2
Biological process	GO:0045923	positive regulation of fatty acid metabolic process	4/4604	17/31895	0.222698	0.95346	4	2	2
Biological process	GO:0051647	nucleus localization	4/4604	17/31895	0.222698	0.95346	4	2	2
Biological process	GO:0071244	cellular response to carbon dioxide	4/4604	17/31895	0.222698	0.95346	4	4	0
Biological process	GO:0080027	response to herbivore	4/4604	17/31895	0.222698	0.95346	4	0	4
Biological process	GO:1900151	regulation of nuclear-transcribed mRNA catabolic process, deadenylation-dependent decay	4/4604	17/31895	0.222698	0.95346	4	3	1
Biological process	GO:0098739	import across plasma membrane	11/4604	59/31895	0.224831	0.961061	11	2	9
Biological process	GO:0098660	inorganic ion transmembrane transport	37/4604	226/31895	0.227623	0.971456	37	14	23
Biological process	GO:0046364	monosaccharide biosynthetic process	14/4604	78/31895	0.22927	0.974981	14	3	11
Biological process	GO:0002697	regulation of immune effector process	5/4604	23/31895	0.2305	0.974981	5	1	4
Biological process	GO:0006570	tyrosine metabolic process	5/4604	23/31895	0.2305	0.974981	5	3	2
Biological process	GO:0032386	regulation of intracellular transport	5/4604	23/31895	0.2305	0.974981	5	3	2
Biological process	GO:0050688	regulation of defense response to virus	5/4604	23/31895	0.2305	0.974981	5	1	4
Biological process	GO:0046839	phospholipid dephosphorylation	8/4604	41/31895	0.232578	0.974981	8	3	5
Biological process	GO:0006012	galactose metabolic process	6/4604	29/31895	0.233416	0.974981	6	1	5
Biological process	GO:1901879	regulation of protein depolymerization	6/4604	29/31895	0.233416	0.974981	6	3	3
Biological process	GO:0005991	trehalose metabolic process	7/4604	35/31895	0.233744	0.974981	7	1	6
Biological process	GO:0071483	cellular response to blue light	7/4604	35/31895	0.233744	0.974981	7	3	4
Biological process	GO:0006096	glycolytic process	16/4604	91/31895	0.234527	0.974981	16	8	8
Biological process	GO:0006757	ATP generation from ADP	16/4604	91/31895	0.234527	0.974981	16	8	8
Biological process	GO:0009135	purine nucleoside diphosphate metabolic process	16/4604	91/31895	0.234527	0.974981	16	8	8
Biological process	GO:0009179	purine ribonucleoside diphosphate metabolic process	16/4604	91/31895	0.234527	0.974981	16	8	8
Biological process	GO:0046031	ADP metabolic process	16/4604	91/31895	0.234527	0.974981	16	8	8
Biological process	GO:0071695	anatomical structure maturation	66/4604	419/31895	0.238745	0.974981	66	31	35
Biological process	GO:0006650	glycerophospholipid metabolic process	40/4604	247/31895	0.238894	0.974981	40	16	24
Biological process	GO:0098771	inorganic ion homeostasis	61/4604	386/31895	0.240286	0.974981	61	31	30
Biological process	GO:0042631	cellular response to water deprivation	11/4604	60/31895	0.241987	0.974981	11	5	6
Biological process	GO:0071462	cellular response to water stimulus	11/4604	60/31895	0.241987	0.974981	11	5	6
Biological process	GO:2000280	regulation of root development	24/4604	143/31895	0.243018	0.974981	24	13	11
Biological process	GO:0001676	long-chain fatty acid metabolic process	3/4604	12/31895	0.244883	0.974981	3	0	3
Biological process	GO:0006561	proline biosynthetic process	3/4604	12/31895	0.244883	0.974981	3	1	2
Biological process	GO:0008272	sulfate transport	3/4604	12/31895	0.244883	0.974981	3	0	3
Biological process	GO:0009211	pyrimidine deoxyribonucleoside triphosphate metabolic process	3/4604	12/31895	0.244883	0.974981	3	0	3
Biological process	GO:0010047	fruit dehiscence	3/4604	12/31895	0.244883	0.974981	3	2	1
Biological process	GO:0010184	cytokinin transport	3/4604	12/31895	0.244883	0.974981	3	2	1
Biological process	GO:0016574	histone ubiquitination	3/4604	12/31895	0.244883	0.974981	3	3	0
Biological process	GO:0019520	aldonic acid metabolic process	3/4604	12/31895	0.244883	0.974981	3	3	0
Biological process	GO:0034502	protein localization to chromosome	3/4604	12/31895	0.244883	0.974981	3	1	2
Biological process	GO:0035337	fatty-acyl-CoA metabolic process	3/4604	12/31895	0.244883	0.974981	3	2	1
Biological process	GO:0043433	negative regulation of DNA-binding transcription factor activity	3/4604	12/31895	0.244883	0.974981	3	2	1
Biological process	GO:0045981	positive regulation of nucleotide metabolic process	3/4604	12/31895	0.244883	0.974981	3	2	1
Biological process	GO:0055078	sodium ion homeostasis	3/4604	12/31895	0.244883	0.974981	3	1	2
Biological process	GO:0060236	regulation of mitotic spindle organization	3/4604	12/31895	0.244883	0.974981	3	3	0
Biological process	GO:0060359	response to ammonium ion	3/4604	12/31895	0.244883	0.974981	3	0	3
Biological process	GO:0070301	cellular response to hydrogen peroxide	3/4604	12/31895	0.244883	0.974981	3	0	3
Biological process	GO:0071073	positive regulation of phospholipid biosynthetic process	3/4604	12/31895	0.244883	0.974981	3	2	1
Biological process	GO:0080110	sporopollenin biosynthetic process	3/4604	12/31895	0.244883	0.974981	3	1	2
Biological process	GO:0090224	regulation of spindle organization	3/4604	12/31895	0.244883	0.974981	3	3	0
Biological process	GO:1900486	positive regulation of isopentenyl diphosphate biosynthetic process, mevalonate pathway	3/4604	12/31895	0.244883	0.974981	3	2	1
Biological process	GO:1900544	positive regulation of purine nucleotide metabolic process	3/4604	12/31895	0.244883	0.974981	3	2	1
Biological process	GO:1903727	positive regulation of phospholipid metabolic process	3/4604	12/31895	0.244883	0.974981	3	2	1
Biological process	GO:1905157	positive regulation of photosynthesis	3/4604	12/31895	0.244883	0.974981	3	1	2
Biological process	GO:2001210	regulation of isopentenyl diphosphate biosynthetic process, mevalonate pathway	3/4604	12/31895	0.244883	0.974981	3	2	1
Biological process	GO:0040011	locomotion	21/4604	124/31895	0.247425	0.974981	21	11	10
Biological process	GO:0019372	lipoxygenase pathway	16/4604	92/31895	0.248476	0.974981	16	10	6
Biological process	GO:2000028	regulation of photoperiodism, flowering	27/4604	163/31895	0.24872	0.974981	27	14	13
Biological process	GO:0071417	cellular response to organonitrogen compound	13/4604	73/31895	0.249248	0.974981	13	7	6
Biological process	GO:0007186	G protein-coupled receptor signaling pathway	9/4604	48/31895	0.250089	0.974981	9	0	9
Biological process	GO:0009309	amine biosynthetic process	9/4604	48/31895	0.250089	0.974981	9	4	5
Biological process	GO:0042401	cellular biogenic amine biosynthetic process	9/4604	48/31895	0.250089	0.974981	9	4	5
Biological process	GO:0046351	disaccharide biosynthetic process	9/4604	48/31895	0.250089	0.974981	9	3	6
Biological process	GO:0002181	cytoplasmic translation	18/4604	105/31895	0.251234	0.974981	18	5	13
Biological process	GO:0007018	microtubule-based movement	20/4604	118/31895	0.252939	0.974981	20	15	5
Biological process	GO:0010584	pollen exine formation	8/4604	42/31895	0.253731	0.974981	8	3	5
Biological process	GO:0055070	copper ion homeostasis	8/4604	42/31895	0.253731	0.974981	8	3	5
Biological process	GO:1901002	positive regulation of response to salt stress	8/4604	42/31895	0.253731	0.974981	8	1	7
Biological process	GO:0002239	response to oomycetes	26/4604	157/31895	0.25417	0.974981	26	8	18
Biological process	GO:0044036	cell wall macromolecule metabolic process	50/4604	315/31895	0.254587	0.974981	50	10	40
Biological process	GO:0009094	L-phenylalanine biosynthetic process	4/4604	18/31895	0.255994	0.974981	4	0	4
Biological process	GO:0009098	leucine biosynthetic process	4/4604	18/31895	0.255994	0.974981	4	3	1
Biological process	GO:0010588	cotyledon vascular tissue pattern formation	4/4604	18/31895	0.255994	0.974981	4	3	1
Biological process	GO:0019359	nicotinamide nucleotide biosynthetic process	4/4604	18/31895	0.255994	0.974981	4	1	3
Biological process	GO:0030007	cellular potassium ion homeostasis	4/4604	18/31895	0.255994	0.974981	4	0	4
Biological process	GO:0032261	purine nucleotide salvage	4/4604	18/31895	0.255994	0.974981	4	2	2
Biological process	GO:0043101	purine-containing compound salvage	4/4604	18/31895	0.255994	0.974981	4	2	2
Biological process	GO:1901703	protein localization involved in auxin polar transport	4/4604	18/31895	0.255994	0.974981	4	3	1
Biological process	GO:1902223	erythrose 4-phosphate/phosphoenolpyruvate family amino acid biosynthetic process	4/4604	18/31895	0.255994	0.974981	4	0	4
Biological process	GO:0006282	regulation of DNA repair	7/4604	36/31895	0.256812	0.974981	7	3	4
Biological process	GO:0010112	regulation of systemic acquired resistance	7/4604	36/31895	0.256812	0.974981	7	1	6
Biological process	GO:2000762	regulation of phenylpropanoid metabolic process	7/4604	36/31895	0.256812	0.974981	7	2	5
Biological process	GO:0055088	lipid homeostasis	17/4604	99/31895	0.256876	0.974981	17	9	8
Biological process	GO:0034629	cellular protein-containing complex localization	6/4604	30/31895	0.258906	0.974981	6	1	5
Biological process	GO:0000463	maturation of LSU-rRNA from tricistronic rRNA transcript (SSU-rRNA, 5.8S rRNA, LSU-rRNA)	5/4604	24/31895	0.259206	0.974981	5	0	5
Biological process	GO:0009228	thiamine biosynthetic process	5/4604	24/31895	0.259206	0.974981	5	1	4
Biological process	GO:0009750	response to fructose	5/4604	24/31895	0.259206	0.974981	5	2	3
Biological process	GO:0019287	isopentenyl diphosphate biosynthetic process, mevalonate pathway	5/4604	24/31895	0.259206	0.974981	5	3	2
Biological process	GO:0031330	negative regulation of cellular catabolic process	5/4604	24/31895	0.259206	0.974981	5	4	1
Biological process	GO:0031333	negative regulation of protein-containing complex assembly	5/4604	24/31895	0.259206	0.974981	5	3	2
Biological process	GO:0032272	negative regulation of protein polymerization	5/4604	24/31895	0.259206	0.974981	5	3	2
Biological process	GO:0042724	thiamine-containing compound biosynthetic process	5/4604	24/31895	0.259206	0.974981	5	1	4
Biological process	GO:0072348	sulfur compound transport	5/4604	24/31895	0.259206	0.974981	5	1	4
Biological process	GO:0045824	negative regulation of innate immune response	11/4604	61/31895	0.259605	0.974981	11	8	3
Biological process	GO:0051225	spindle assembly	11/4604	61/31895	0.259605	0.974981	11	6	5
Biological process	GO:0009132	nucleoside diphosphate metabolic process	21/4604	125/31895	0.259614	0.974981	21	10	11
Biological process	GO:0009834	plant-type secondary cell wall biogenesis	23/4604	138/31895	0.259947	0.974981	23	7	16
Biological process	GO:0009141	nucleoside triphosphate metabolic process	16/4604	93/31895	0.262738	0.984079	16	6	10
Biological process	GO:0000079	regulation of cyclin-dependent protein serine/threonine kinase activity	10/4604	55/31895	0.264896	0.986672	10	6	4
Biological process	GO:0051495	positive regulation of cytoskeleton organization	10/4604	55/31895	0.264896	0.986672	10	5	5
Biological process	GO:1902905	positive regulation of supramolecular fiber organization	10/4604	55/31895	0.264896	0.986672	10	5	5
Biological process	GO:1904029	regulation of cyclin-dependent protein kinase activity	10/4604	55/31895	0.264896	0.986672	10	6	4
Biological process	GO:0008300	isoprenoid catabolic process	13/4604	74/31895	0.265364	0.986833	13	9	4
Biological process	GO:0051302	regulation of cell division	24/4604	145/31895	0.265672	0.986833	24	13	11
Biological process	GO:1905393	plant organ formation	36/4604	224/31895	0.268257	0.995063	36	24	12
Biological process	GO:0007051	spindle organization	15/4604	87/31895	0.268836	0.995839	15	9	6
Biological process	GO:0006816	calcium ion transport	17/4604	100/31895	0.270819	0.999312	17	9	8
Biological process	GO:0009070	serine family amino acid biosynthetic process	12/4604	68/31895	0.271394	0.999312	12	6	6
Biological process	GO:0009142	nucleoside triphosphate biosynthetic process	12/4604	68/31895	0.271394	0.999312	12	6	6
Biological process	GO:0000911	cytokinesis by cell plate formation	14/4604	81/31895	0.27519	0.999312	14	9	5
Biological process	GO:0007052	mitotic spindle organization	8/4604	43/31895	0.275453	0.999312	8	6	2
Biological process	GO:1901652	response to peptide	8/4604	43/31895	0.275453	0.999312	8	3	5
Biological process	GO:1902850	microtubule cytoskeleton organization involved in mitosis	8/4604	43/31895	0.275453	0.999312	8	6	2
Biological process	GO:0048646	anatomical structure formation involved in morphogenesis	65/4604	418/31895	0.27635	0.999312	65	38	27
Biological process	GO:0001708	cell fate specification	11/4604	62/31895	0.277637	0.999312	11	8	3
Biological process	GO:0098657	import into cell	11/4604	62/31895	0.277637	0.999312	11	2	9
Biological process	GO:0009063	cellular amino acid catabolic process	22/4604	133/31895	0.278077	0.999312	22	7	15
Biological process	GO:2000242	negative regulation of reproductive process	22/4604	133/31895	0.278077	0.999312	22	11	11
Biological process	GO:0006995	cellular response to nitrogen starvation	7/4604	37/31895	0.280498	0.999312	7	5	2
Biological process	GO:0046856	phosphatidylinositol dephosphorylation	7/4604	37/31895	0.280498	0.999312	7	3	4
Biological process	GO:0071216	cellular response to biotic stimulus	7/4604	37/31895	0.280498	0.999312	7	3	4
Biological process	GO:0042430	indole-containing compound metabolic process	13/4604	75/31895	0.281823	0.999312	13	2	11
Biological process	GO:0048825	cotyledon development	13/4604	75/31895	0.281823	0.999312	13	8	5
Biological process	GO:0002229	defense response to oomycetes	23/4604	140/31895	0.283756	0.999312	23	8	15
Biological process	GO:0044092	negative regulation of molecular function	17/4604	101/31895	0.285023	0.999312	17	7	10
Biological process	GO:0000919	cell plate assembly	6/4604	31/31895	0.28508	0.999312	6	3	3
Biological process	GO:0006625	protein targeting to peroxisome	6/4604	31/31895	0.28508	0.999312	6	2	4
Biological process	GO:0006672	ceramide metabolic process	6/4604	31/31895	0.28508	0.999312	6	1	5
Biological process	GO:0007135	meiosis II	6/4604	31/31895	0.28508	0.999312	6	3	3
Biological process	GO:0010115	regulation of abscisic acid biosynthetic process	6/4604	31/31895	0.28508	0.999312	6	2	4
Biological process	GO:0015749	monosaccharide transmembrane transport	6/4604	31/31895	0.28508	0.999312	6	4	2
Biological process	GO:0015936	coenzyme A metabolic process	6/4604	31/31895	0.28508	0.999312	6	1	5
Biological process	GO:0061983	meiosis II cell cycle process	6/4604	31/31895	0.28508	0.999312	6	3	3
Biological process	GO:0072662	protein localization to peroxisome	6/4604	31/31895	0.28508	0.999312	6	2	4
Biological process	GO:0072663	establishment of protein localization to peroxisome	6/4604	31/31895	0.28508	0.999312	6	2	4
Biological process	GO:0009219	pyrimidine deoxyribonucleotide metabolic process	3/4604	13/31895	0.286648	0.999312	3	0	3
Biological process	GO:0009786	regulation of asymmetric cell division	3/4604	13/31895	0.286648	0.999312	3	1	2
Biological process	GO:0015868	purine ribonucleotide transport	3/4604	13/31895	0.286648	0.999312	3	1	2
Biological process	GO:0030259	lipid glycosylation	3/4604	13/31895	0.286648	0.999312	3	1	2
Biological process	GO:0034389	lipid droplet organization	3/4604	13/31895	0.286648	0.999312	3	2	1
Biological process	GO:0043446	cellular alkane metabolic process	3/4604	13/31895	0.286648	0.999312	3	2	1
Biological process	GO:0043447	alkane biosynthetic process	3/4604	13/31895	0.286648	0.999312	3	2	1
Biological process	GO:0043692	monoterpene metabolic process	3/4604	13/31895	0.286648	0.999312	3	0	3
Biological process	GO:0043693	monoterpene biosynthetic process	3/4604	13/31895	0.286648	0.999312	3	0	3
Biological process	GO:0048577	negative regulation of short-day photoperiodism, flowering	3/4604	13/31895	0.286648	0.999312	3	1	2
Biological process	GO:0048871	multicellular organismal homeostasis	3/4604	13/31895	0.286648	0.999312	3	3	0
Biological process	GO:0080144	amino acid homeostasis	3/4604	13/31895	0.286648	0.999312	3	3	0
Biological process	GO:0110102	ribulose bisphosphate carboxylase complex assembly	3/4604	13/31895	0.286648	0.999312	3	1	2
Biological process	GO:1902115	regulation of organelle assembly	3/4604	13/31895	0.286648	0.999312	3	2	1
Biological process	GO:0055069	zinc ion homeostasis	5/4604	25/31895	0.288684	0.999312	5	2	3
Biological process	GO:0009686	gibberellin biosynthetic process	12/4604	69/31895	0.288762	0.999312	12	6	6
Biological process	GO:0071470	cellular response to osmotic stress	12/4604	69/31895	0.288762	0.999312	12	6	6
Biological process	GO:0009642	response to light intensity	29/4604	180/31895	0.290128	0.999312	29	13	16
Biological process	GO:0010563	negative regulation of phosphorus metabolic process	4/4604	19/31895	0.290183	0.999312	4	2	2
Biological process	GO:0042547	cell wall modification involved in multidimensional cell growth	4/4604	19/31895	0.290183	0.999312	4	1	3
Biological process	GO:0045936	negative regulation of phosphate metabolic process	4/4604	19/31895	0.290183	0.999312	4	2	2
Biological process	GO:0046520	sphingoid biosynthetic process	4/4604	19/31895	0.290183	0.999312	4	1	3
Biological process	GO:0046835	carbohydrate phosphorylation	4/4604	19/31895	0.290183	0.999312	4	1	3
Biological process	GO:0071071	regulation of phospholipid biosynthetic process	4/4604	19/31895	0.290183	0.999312	4	2	2
Biological process	GO:1903725	regulation of phospholipid metabolic process	4/4604	19/31895	0.290183	0.999312	4	2	2
Biological process	GO:2000904	regulation of starch metabolic process	4/4604	19/31895	0.290183	0.999312	4	3	1
Biological process	GO:0035303	regulation of dephosphorylation	9/4604	50/31895	0.290777	0.999999	9	3	6
Biological process	GO:0090351	seedling development	49/4604	313/31895	0.291264	0.999999	49	20	29
Biological process	GO:0009835	fruit ripening	20/4604	121/31895	0.291533	0.999999	20	9	11
Biological process	GO:0044242	cellular lipid catabolic process	35/4604	220/31895	0.293157	0.999999	35	19	16
Biological process	GO:1903047	mitotic cell cycle process	53/4604	340/31895	0.293342	0.999999	53	35	18
Biological process	GO:0006305	DNA alkylation	21/4604	128/31895	0.297492	0.999999	21	12	9
Biological process	GO:0006306	DNA methylation	21/4604	128/31895	0.297492	0.999999	21	12	9
Biological process	GO:0006163	purine nucleotide metabolic process	49/4604	314/31895	0.299443	0.999999	49	21	28
Biological process	GO:0006081	cellular aldehyde metabolic process	17/4604	102/31895	0.299466	0.999999	17	5	12
Biological process	GO:1901699	cellular response to nitrogen compound	17/4604	102/31895	0.299466	0.999999	17	8	9
Biological process	GO:0010597	green leaf volatile biosynthetic process	15/4604	89/31895	0.29954	0.999999	15	9	6
Biological process	GO:0016114	terpenoid biosynthetic process	70/4604	455/31895	0.299882	0.999999	70	30	40
Biological process	GO:0009150	purine ribonucleotide metabolic process	47/4604	301/31895	0.302586	0.999999	47	21	26
Biological process	GO:0006873	cellular ion homeostasis	35/4604	221/31895	0.302965	0.999999	35	12	23
Biological process	GO:0071900	regulation of protein serine/threonine kinase activity	10/4604	57/31895	0.303679	0.999999	10	6	4
Biological process	GO:0071218	cellular response to misfolded protein	7/4604	38/31895	0.30469	0.999999	7	1	6
Biological process	GO:0016458	gene silencing	48/4604	308/31895	0.305181	0.999999	48	31	17
Biological process	GO:0007389	pattern specification process	52/4604	335/31895	0.30682	0.999999	52	34	18
Biological process	GO:0009066	aspartate family amino acid metabolic process	14/4604	83/31895	0.307365	0.999999	14	4	10
Biological process	GO:0007064	mitotic sister chromatid cohesion	6/4604	32/31895	0.311784	0.999999	6	3	3
Biological process	GO:0009861	jasmonic acid and ethylene-dependent systemic resistance	6/4604	32/31895	0.311784	0.999999	6	6	0
Biological process	GO:0010039	response to iron ion	6/4604	32/31895	0.311784	0.999999	6	3	3
Biological process	GO:0016075	rRNA catabolic process	6/4604	32/31895	0.311784	0.999999	6	5	1
Biological process	GO:0046855	inositol phosphate dephosphorylation	6/4604	32/31895	0.311784	0.999999	6	2	4
Biological process	GO:0071545	inositol phosphate catabolic process	6/4604	32/31895	0.311784	0.999999	6	2	4
Biological process	GO:0072525	pyridine-containing compound biosynthetic process	6/4604	32/31895	0.311784	0.999999	6	1	5
Biological process	GO:0050829	defense response to Gram-negative bacterium	11/4604	64/31895	0.314749	0.999999	11	5	6
Biological process	GO:0022618	ribonucleoprotein complex assembly	27/4604	169/31895	0.314889	0.999999	27	11	16
Biological process	GO:0019439	aromatic compound catabolic process	75/4604	491/31895	0.315397	0.999999	75	29	46
Biological process	GO:0019693	ribose phosphate metabolic process	53/4604	343/31895	0.317176	0.999999	53	23	30
Biological process	GO:0031086	nuclear-transcribed mRNA catabolic process, deadenylation-independent decay	5/4604	26/31895	0.318712	0.999999	5	5	0
Biological process	GO:0031087	deadenylation-independent decapping of nuclear-transcribed mRNA	5/4604	26/31895	0.318712	0.999999	5	5	0
Biological process	GO:0032507	maintenance of protein location in cell	5/4604	26/31895	0.318712	0.999999	5	1	4
Biological process	GO:0045185	maintenance of protein location	5/4604	26/31895	0.318712	0.999999	5	1	4
Biological process	GO:0046473	phosphatidic acid metabolic process	5/4604	26/31895	0.318712	0.999999	5	1	4
Biological process	GO:0051643	endoplasmic reticulum localization	5/4604	26/31895	0.318712	0.999999	5	1	4
Biological process	GO:0060688	regulation of morphogenesis of a branching structure	5/4604	26/31895	0.318712	0.999999	5	2	3
Biological process	GO:0061817	endoplasmic reticulum-plasma membrane tethering	5/4604	26/31895	0.318712	0.999999	5	1	4
Biological process	GO:0090158	endoplasmic reticulum membrane organization	5/4604	26/31895	0.318712	0.999999	5	1	4
Biological process	GO:2000032	regulation of secondary shoot formation	5/4604	26/31895	0.318712	0.999999	5	2	3
Biological process	GO:0019853	L-ascorbic acid biosynthetic process	8/4604	45/31895	0.320247	0.999999	8	2	6
Biological process	GO:0019725	cellular homeostasis	51/4604	330/31895	0.320774	0.999999	51	22	29
Biological process	GO:0046889	positive regulation of lipid biosynthetic process	10/4604	58/31895	0.323575	0.999999	10	5	5
Biological process	GO:2001057	reactive nitrogen species metabolic process	12/4604	71/31895	0.324393	0.999999	12	6	6
Biological process	GO:0000266	mitochondrial fission	4/4604	20/31895	0.324923	0.999999	4	1	3
Biological process	GO:0019363	pyridine nucleotide biosynthetic process	4/4604	20/31895	0.324923	0.999999	4	1	3
Biological process	GO:0019682	glyceraldehyde-3-phosphate metabolic process	4/4604	20/31895	0.324923	0.999999	4	1	3
Biological process	GO:0043328	protein transport to vacuole involved in ubiquitin-dependent protein catabolic process via the multivesicular body sorting pathway	4/4604	20/31895	0.324923	0.999999	4	0	4
Biological process	GO:0046033	AMP metabolic process	4/4604	20/31895	0.324923	0.999999	4	2	2
Biological process	GO:0072529	pyrimidine-containing compound catabolic process	4/4604	20/31895	0.324923	0.999999	4	0	4
Biological process	GO:0051274	beta-glucan biosynthetic process	27/4604	170/31895	0.326431	0.999999	27	8	19
Biological process	GO:0044038	cell wall macromolecule biosynthetic process	22/4604	137/31895	0.328729	0.999999	22	2	20
Biological process	GO:0070589	cellular component macromolecule biosynthetic process	22/4604	137/31895	0.328729	0.999999	22	2	20
Biological process	GO:0005986	sucrose biosynthetic process	3/4604	14/31895	0.328883	0.999999	3	2	1
Biological process	GO:0007097	nuclear migration	3/4604	14/31895	0.328883	0.999999	3	1	2
Biological process	GO:0009831	plant-type cell wall modification involved in multidimensional cell growth	3/4604	14/31895	0.328883	0.999999	3	0	3
Biological process	GO:0009954	proximal/distal pattern formation	3/4604	14/31895	0.328883	0.999999	3	2	1
Biological process	GO:0010253	UDP-rhamnose biosynthetic process	3/4604	14/31895	0.328883	0.999999	3	2	1
Biological process	GO:0010452	histone H3-K36 methylation	3/4604	14/31895	0.328883	0.999999	3	3	0
Biological process	GO:0010960	magnesium ion homeostasis	3/4604	14/31895	0.328883	0.999999	3	1	2
Biological process	GO:0015865	purine nucleotide transport	3/4604	14/31895	0.328883	0.999999	3	1	2
Biological process	GO:0019058	viral life cycle	3/4604	14/31895	0.328883	0.999999	3	0	3
Biological process	GO:0033478	UDP-rhamnose metabolic process	3/4604	14/31895	0.328883	0.999999	3	2	1
Biological process	GO:0051503	adenine nucleotide transport	3/4604	14/31895	0.328883	0.999999	3	1	2
Biological process	GO:0006165	nucleoside diphosphate phosphorylation	17/4604	104/31895	0.328975	0.999999	17	8	9
Biological process	GO:0000470	maturation of LSU-rRNA	7/4604	39/31895	0.329272	0.999999	7	2	5
Biological process	GO:0015977	carbon fixation	7/4604	39/31895	0.329272	0.999999	7	3	4
Biological process	GO:0045861	negative regulation of proteolysis	7/4604	39/31895	0.329272	0.999999	7	2	5
Biological process	GO:2000023	regulation of lateral root development	7/4604	39/31895	0.329272	0.999999	7	7	0
Biological process	GO:0009787	regulation of abscisic acid-activated signaling pathway	44/4604	284/31895	0.329643	0.999999	44	16	28
Biological process	GO:1901419	regulation of response to alcohol	44/4604	284/31895	0.329643	0.999999	44	16	28
Biological process	GO:1905957	regulation of cellular response to alcohol	44/4604	284/31895	0.329643	0.999999	44	16	28
Biological process	GO:0070592	cell wall polysaccharide biosynthetic process	20/4604	124/31895	0.331905	0.999999	20	2	18
Biological process	GO:0072528	pyrimidine-containing compound biosynthetic process	13/4604	78/31895	0.332902	0.999999	13	3	10
Biological process	GO:0008360	regulation of cell shape	9/4604	52/31895	0.333003	0.999999	9	4	5
Biological process	GO:0098876	vesicle-mediated transport to the plasma membrane	9/4604	52/31895	0.333003	0.999999	9	4	5
Biological process	GO:1902679	negative regulation of RNA biosynthetic process	65/4604	426/31895	0.333402	0.999999	65	33	32
Biological process	GO:1903507	negative regulation of nucleic acid-templated transcription	65/4604	426/31895	0.333402	0.999999	65	33	32
Biological process	GO:0048528	post-embryonic root development	40/4604	258/31895	0.337647	0.999999	40	25	15
Biological process	GO:0043455	regulation of secondary metabolic process	16/4604	98/31895	0.337888	0.999999	16	5	11
Biological process	GO:0000289	nuclear-transcribed mRNA poly(A) tail shortening	6/4604	33/31895	0.338867	0.999999	6	3	3
Biological process	GO:0006972	hyperosmotic response	12/4604	72/31895	0.342569	0.999999	12	7	5
Biological process	GO:0045892	negative regulation of transcription, DNA-templated	62/4604	407/31895	0.34304	0.999999	62	30	32
Biological process	GO:0030050	vesicle transport along actin filament	8/4604	46/31895	0.34314	0.999999	8	6	2
Biological process	GO:0006596	polyamine biosynthetic process	5/4604	27/31895	0.349078	0.999999	5	1	4
Biological process	GO:0010506	regulation of autophagy	5/4604	27/31895	0.349078	0.999999	5	4	1
Biological process	GO:0019319	hexose biosynthetic process	5/4604	27/31895	0.349078	0.999999	5	1	4
Biological process	GO:0051321	meiotic cell cycle	53/4604	347/31895	0.34991	0.999999	53	38	15
Biological process	GO:0043086	negative regulation of catalytic activity	13/4604	79/31895	0.350369	0.999999	13	4	9
Biological process	GO:0010608	posttranscriptional regulation of gene expression	62/4604	408/31895	0.350679	0.999999	62	40	22
Biological process	GO:0009845	seed germination	42/4604	273/31895	0.352216	0.999999	42	17	25
Biological process	GO:0010208	pollen wall assembly	11/4604	66/31895	0.35292	0.999999	11	4	7
Biological process	GO:0006563	L-serine metabolic process	7/4604	40/31895	0.354131	0.999999	7	4	3
Biological process	GO:0009126	purine nucleoside monophosphate metabolic process	7/4604	40/31895	0.354131	0.999999	7	4	3
Biological process	GO:0009127	purine nucleoside monophosphate biosynthetic process	7/4604	40/31895	0.354131	0.999999	7	4	3
Biological process	GO:0009167	purine ribonucleoside monophosphate metabolic process	7/4604	40/31895	0.354131	0.999999	7	4	3
Biological process	GO:0009168	purine ribonucleoside monophosphate biosynthetic process	7/4604	40/31895	0.354131	0.999999	7	4	3
Biological process	GO:0019852	L-ascorbic acid metabolic process	9/4604	53/31895	0.354511	0.999999	9	2	7
Biological process	GO:0009846	pollen germination	22/4604	139/31895	0.354941	0.999999	22	8	14
Biological process	GO:0046939	nucleotide phosphorylation	17/4604	106/31895	0.359154	0.999999	17	8	9
Biological process	GO:0006271	DNA strand elongation involved in DNA replication	4/4604	21/31895	0.359896	0.999999	4	3	1
Biological process	GO:0009092	homoserine metabolic process	4/4604	21/31895	0.359896	0.999999	4	2	2
Biological process	GO:0015696	ammonium transport	4/4604	21/31895	0.359896	0.999999	4	3	1
Biological process	GO:0022616	DNA strand elongation	4/4604	21/31895	0.359896	0.999999	4	3	1
Biological process	GO:0032958	inositol phosphate biosynthetic process	4/4604	21/31895	0.359896	0.999999	4	0	4
Biological process	GO:0045005	DNA-dependent DNA replication maintenance of fidelity	4/4604	21/31895	0.359896	0.999999	4	2	2
Biological process	GO:0060211	regulation of nuclear-transcribed mRNA poly(A) tail shortening	4/4604	21/31895	0.359896	0.999999	4	3	1
Biological process	GO:0072488	ammonium transmembrane transport	4/4604	21/31895	0.359896	0.999999	4	3	1
Biological process	GO:0090307	mitotic spindle assembly	4/4604	21/31895	0.359896	0.999999	4	3	1
Biological process	GO:0006644	phospholipid metabolic process	59/4604	389/31895	0.361061	0.999999	59	23	36
Biological process	GO:0030001	metal ion transport	27/4604	173/31895	0.36172	0.999999	27	13	14
Biological process	GO:0048574	long-day photoperiodism, flowering	15/4604	93/31895	0.36358	0.999999	15	9	6
Biological process	GO:0045492	xylan biosynthetic process	10/4604	60/31895	0.364074	0.999999	10	1	9
Biological process	GO:0002221	pattern recognition receptor signaling pathway	6/4604	34/31895	0.366179	0.999999	6	2	4
Biological process	GO:0009900	dehiscence	6/4604	34/31895	0.366179	0.999999	6	2	4
Biological process	GO:0015919	peroxisomal membrane transport	6/4604	34/31895	0.366179	0.999999	6	2	4
Biological process	GO:0043666	regulation of phosphoprotein phosphatase activity	6/4604	34/31895	0.366179	0.999999	6	1	5
Biological process	GO:1901654	response to ketone	6/4604	34/31895	0.366179	0.999999	6	2	4
Biological process	GO:0043244	regulation of protein-containing complex disassembly	8/4604	47/31895	0.366246	0.999999	8	4	4
Biological process	GO:0099518	vesicle cytoskeletal trafficking	8/4604	47/31895	0.366246	0.999999	8	6	2
Biological process	GO:1902288	regulation of defense response to oomycetes	8/4604	47/31895	0.366246	0.999999	8	2	6
Biological process	GO:0010074	maintenance of meristem identity	22/4604	140/31895	0.368212	0.999999	22	17	5
Biological process	GO:0048573	photoperiodism, flowering	41/4604	268/31895	0.368846	0.999999	41	19	22
Biological process	GO:0072527	pyrimidine-containing compound metabolic process	16/4604	100/31895	0.369254	0.999999	16	3	13
Biological process	GO:0006654	phosphatidic acid biosynthetic process	3/4604	15/31895	0.371047	0.999999	3	0	3
Biological process	GO:0006901	vesicle coating	3/4604	15/31895	0.371047	0.999999	3	0	3
Biological process	GO:0009298	GDP-mannose biosynthetic process	3/4604	15/31895	0.371047	0.999999	3	0	3
Biological process	GO:0030100	regulation of endocytosis	3/4604	15/31895	0.371047	0.999999	3	2	1
Biological process	GO:0032963	collagen metabolic process	3/4604	15/31895	0.371047	0.999999	3	1	2
Biological process	GO:0033157	regulation of intracellular protein transport	3/4604	15/31895	0.371047	0.999999	3	2	1
Biological process	GO:0035435	phosphate ion transmembrane transport	3/4604	15/31895	0.371047	0.999999	3	1	2
Biological process	GO:0042326	negative regulation of phosphorylation	3/4604	15/31895	0.371047	0.999999	3	2	1
Biological process	GO:0042732	D-xylose metabolic process	3/4604	15/31895	0.371047	0.999999	3	1	2
Biological process	GO:0046500	S-adenosylmethionine metabolic process	3/4604	15/31895	0.371047	0.999999	3	0	3
Biological process	GO:0046621	negative regulation of organ growth	3/4604	15/31895	0.371047	0.999999	3	1	2
Biological process	GO:0051231	spindle elongation	3/4604	15/31895	0.371047	0.999999	3	2	1
Biological process	GO:1901141	regulation of lignin biosynthetic process	3/4604	15/31895	0.371047	0.999999	3	1	2
Biological process	GO:1902025	nitrate import	3/4604	15/31895	0.371047	0.999999	3	3	0
Biological process	GO:0009259	ribonucleotide metabolic process	51/4604	336/31895	0.371388	0.999999	51	22	29
Biological process	GO:0051261	protein depolymerization	11/4604	67/31895	0.372276	0.999999	11	5	6
Biological process	GO:0072329	monocarboxylic acid catabolic process	20/4604	127/31895	0.373572	0.999999	20	10	10
Biological process	GO:0030048	actin filament-based movement	9/4604	54/31895	0.376188	0.999999	9	7	2
Biological process	GO:0044087	regulation of cellular component biogenesis	28/4604	181/31895	0.376836	0.999999	28	13	15
Biological process	GO:0010962	regulation of glucan biosynthetic process	7/4604	41/31895	0.379157	0.999999	7	4	3
Biological process	GO:0019217	regulation of fatty acid metabolic process	7/4604	41/31895	0.379157	0.999999	7	3	4
Biological process	GO:0034661	ncRNA catabolic process	7/4604	41/31895	0.379157	0.999999	7	6	1
Biological process	GO:0035196	production of miRNAs involved in gene silencing by miRNA	7/4604	41/31895	0.379157	0.999999	7	7	0
Biological process	GO:0035304	regulation of protein dephosphorylation	7/4604	41/31895	0.379157	0.999999	7	1	6
Biological process	GO:0043434	response to peptide hormone	7/4604	41/31895	0.379157	0.999999	7	3	4
Biological process	GO:0008361	regulation of cell size	12/4604	74/31895	0.379424	0.999999	12	7	5
Biological process	GO:0009423	chorismate biosynthetic process	5/4604	28/31895	0.379582	0.999999	5	2	3
Biological process	GO:0031222	arabinan catabolic process	5/4604	28/31895	0.379582	0.999999	5	3	2
Biological process	GO:0051494	negative regulation of cytoskeleton organization	5/4604	28/31895	0.379582	0.999999	5	3	2
Biological process	GO:1900865	chloroplast RNA modification	5/4604	28/31895	0.379582	0.999999	5	2	3
Biological process	GO:1901001	negative regulation of response to salt stress	5/4604	28/31895	0.379582	0.999999	5	0	5
Biological process	GO:1902904	negative regulation of supramolecular fiber organization	5/4604	28/31895	0.379582	0.999999	5	3	2
Biological process	GO:0071826	ribonucleoprotein complex subunit organization	29/4604	188/31895	0.379853	0.999999	29	13	16
Biological process	GO:0010029	regulation of seed germination	19/4604	121/31895	0.383585	0.999999	19	8	11
Biological process	GO:0048532	anatomical structure arrangement	19/4604	121/31895	0.383585	0.999999	19	15	4
Biological process	GO:0006458	'de novo' protein folding	10/4604	61/31895	0.384558	0.999999	10	3	7
Biological process	GO:0034250	positive regulation of cellular amide metabolic process	10/4604	61/31895	0.384558	0.999999	10	2	8
Biological process	GO:0045834	positive regulation of lipid metabolic process	10/4604	61/31895	0.384558	0.999999	10	5	5
Biological process	GO:0010078	maintenance of root meristem identity	13/4604	81/31895	0.385734	0.999999	13	9	4
Biological process	GO:0071241	cellular response to inorganic substance	13/4604	81/31895	0.385734	0.999999	13	6	7
Biological process	GO:0051253	negative regulation of RNA metabolic process	65/4604	433/31895	0.386077	0.999999	65	33	32
Biological process	GO:0022603	regulation of anatomical structure morphogenesis	43/4604	284/31895	0.392189	0.999999	43	20	23
Biological process	GO:0009895	negative regulation of catabolic process	6/4604	35/31895	0.39358	0.999999	6	5	1
Biological process	GO:0034219	carbohydrate transmembrane transport	6/4604	35/31895	0.39358	0.999999	6	4	2
Biological process	GO:0043574	peroxisomal transport	6/4604	35/31895	0.39358	0.999999	6	2	4
Biological process	GO:1902290	positive regulation of defense response to oomycetes	6/4604	35/31895	0.39358	0.999999	6	2	4
Biological process	GO:0005987	sucrose catabolic process	4/4604	22/31895	0.394809	0.999999	4	3	1
Biological process	GO:0006777	Mo-molybdopterin cofactor biosynthetic process	4/4604	22/31895	0.394809	0.999999	4	1	3
Biological process	GO:0009204	deoxyribonucleoside triphosphate catabolic process	4/4604	22/31895	0.394809	0.999999	4	0	4
Biological process	GO:0009864	induced systemic resistance, jasmonic acid mediated signaling pathway	4/4604	22/31895	0.394809	0.999999	4	1	3
Biological process	GO:0019720	Mo-molybdopterin cofactor metabolic process	4/4604	22/31895	0.394809	0.999999	4	1	3
Biological process	GO:0031126	sno(s)RNA 3'-end processing	4/4604	22/31895	0.394809	0.999999	4	2	2
Biological process	GO:0040020	regulation of meiotic nuclear division	4/4604	22/31895	0.394809	0.999999	4	3	1
Biological process	GO:0043090	amino acid import	4/4604	22/31895	0.394809	0.999999	4	2	2
Biological process	GO:0043545	molybdopterin cofactor metabolic process	4/4604	22/31895	0.394809	0.999999	4	1	3
Biological process	GO:0051189	prosthetic group metabolic process	4/4604	22/31895	0.394809	0.999999	4	1	3
Biological process	GO:0072595	maintenance of protein localization in organelle	4/4604	22/31895	0.394809	0.999999	4	1	3
Biological process	GO:0030003	cellular cation homeostasis	31/4604	203/31895	0.396715	0.999999	31	11	20
Biological process	GO:0098662	inorganic cation transmembrane transport	31/4604	203/31895	0.396715	0.999999	31	12	19
Biological process	GO:0000373	Group II intron splicing	9/4604	55/31895	0.397963	0.999999	9	7	2
Biological process	GO:0098655	cation transmembrane transport	32/4604	210/31895	0.399172	0.999999	32	12	20
Biological process	GO:0043650	dicarboxylic acid biosynthetic process	7/4604	42/31895	0.404242	0.999999	7	3	4
Biological process	GO:0055075	potassium ion homeostasis	7/4604	42/31895	0.404242	0.999999	7	2	5
Biological process	GO:0070734	histone H3-K27 methylation	7/4604	42/31895	0.404242	0.999999	7	2	5
Biological process	GO:0090056	regulation of chlorophyll metabolic process	10/4604	62/31895	0.40512	0.999999	10	4	6
Biological process	GO:0042273	ribosomal large subunit biogenesis	14/4604	89/31895	0.408506	0.999999	14	5	9
Biological process	GO:1902531	regulation of intracellular signal transduction	18/4604	116/31895	0.409122	0.999999	18	8	10
Biological process	GO:0009407	toxin catabolic process	5/4604	29/31895	0.410033	0.999999	5	4	1
Biological process	GO:0010044	response to aluminum ion	5/4604	29/31895	0.410033	0.999999	5	5	0
Biological process	GO:0031221	arabinan metabolic process	5/4604	29/31895	0.410033	0.999999	5	3	2
Biological process	GO:0098532	histone H3-K27 trimethylation	5/4604	29/31895	0.410033	0.999999	5	2	3
Biological process	GO:0006336	DNA replication-independent nucleosome assembly	3/4604	16/31895	0.412676	0.999999	3	2	1
Biological process	GO:0006349	regulation of gene expression by genetic imprinting	3/4604	16/31895	0.412676	0.999999	3	3	0
Biological process	GO:0006670	sphingosine metabolic process	3/4604	16/31895	0.412676	0.999999	3	1	2
Biological process	GO:0008216	spermidine metabolic process	3/4604	16/31895	0.412676	0.999999	3	0	3
Biological process	GO:0010117	photoprotection	3/4604	16/31895	0.412676	0.999999	3	2	1
Biological process	GO:0010222	stem vascular tissue pattern formation	3/4604	16/31895	0.412676	0.999999	3	1	2
Biological process	GO:0010264	myo-inositol hexakisphosphate biosynthetic process	3/4604	16/31895	0.412676	0.999999	3	0	3
Biological process	GO:0010364	regulation of ethylene biosynthetic process	3/4604	16/31895	0.412676	0.999999	3	1	2
Biological process	GO:0016103	diterpenoid catabolic process	3/4604	16/31895	0.412676	0.999999	3	2	1
Biological process	GO:0019673	GDP-mannose metabolic process	3/4604	16/31895	0.412676	0.999999	3	0	3
Biological process	GO:0031335	regulation of sulfur amino acid metabolic process	3/4604	16/31895	0.412676	0.999999	3	1	2
Biological process	GO:0033517	myo-inositol hexakisphosphate metabolic process	3/4604	16/31895	0.412676	0.999999	3	0	3
Biological process	GO:0042868	antisense RNA metabolic process	3/4604	16/31895	0.412676	0.999999	3	2	1
Biological process	GO:0043248	proteasome assembly	3/4604	16/31895	0.412676	0.999999	3	1	2
Biological process	GO:0045487	gibberellin catabolic process	3/4604	16/31895	0.412676	0.999999	3	2	1
Biological process	GO:0046512	sphingosine biosynthetic process	3/4604	16/31895	0.412676	0.999999	3	1	2
Biological process	GO:0051552	flavone metabolic process	3/4604	16/31895	0.412676	0.999999	3	2	1
Biological process	GO:0051553	flavone biosynthetic process	3/4604	16/31895	0.412676	0.999999	3	2	1
Biological process	GO:0051554	flavonol metabolic process	3/4604	16/31895	0.412676	0.999999	3	2	1
Biological process	GO:0051555	flavonol biosynthetic process	3/4604	16/31895	0.412676	0.999999	3	2	1
Biological process	GO:0071514	genetic imprinting	3/4604	16/31895	0.412676	0.999999	3	3	0
Biological process	GO:0090355	positive regulation of auxin metabolic process	3/4604	16/31895	0.412676	0.999999	3	3	0
Biological process	GO:1900908	regulation of olefin metabolic process	3/4604	16/31895	0.412676	0.999999	3	1	2
Biological process	GO:1900911	regulation of olefin biosynthetic process	3/4604	16/31895	0.412676	0.999999	3	1	2
Biological process	GO:0008356	asymmetric cell division	8/4604	49/31895	0.412749	0.999999	8	5	3
Biological process	GO:0019722	calcium-mediated signaling	15/4604	96/31895	0.41297	0.999999	15	8	7
Biological process	GO:0006304	DNA modification	24/4604	157/31895	0.414383	0.999999	24	13	11
Biological process	GO:0048481	plant ovule development	12/4604	76/31895	0.416656	0.999999	12	8	4
Biological process	GO:0051648	vesicle localization	12/4604	76/31895	0.416656	0.999999	12	7	5
Biological process	GO:0051650	establishment of vesicle localization	12/4604	76/31895	0.416656	0.999999	12	7	5
Biological process	GO:0034248	regulation of cellular amide metabolic process	36/4604	239/31895	0.418532	0.999999	36	19	17
Biological process	GO:0007140	male meiotic nuclear division	6/4604	36/31895	0.420933	0.999999	6	4	2
Biological process	GO:0009163	nucleoside biosynthetic process	6/4604	36/31895	0.420933	0.999999	6	3	3
Biological process	GO:0009938	negative regulation of gibberellic acid mediated signaling pathway	6/4604	36/31895	0.420933	0.999999	6	3	3
Biological process	GO:0010540	basipetal auxin transport	6/4604	36/31895	0.420933	0.999999	6	5	1
Biological process	GO:0042451	purine nucleoside biosynthetic process	6/4604	36/31895	0.420933	0.999999	6	3	3
Biological process	GO:0042455	ribonucleoside biosynthetic process	6/4604	36/31895	0.420933	0.999999	6	3	3
Biological process	GO:0046129	purine ribonucleoside biosynthetic process	6/4604	36/31895	0.420933	0.999999	6	3	3
Biological process	GO:1900057	positive regulation of leaf senescence	6/4604	36/31895	0.420933	0.999999	6	2	4
Biological process	GO:0009069	serine family amino acid metabolic process	13/4604	83/31895	0.421419	0.999999	13	7	6
Biological process	GO:0044270	cellular nitrogen compound catabolic process	63/4604	424/31895	0.422382	0.999999	63	27	36
Biological process	GO:0009112	nucleobase metabolic process	7/4604	43/31895	0.429285	0.999999	7	3	4
Biological process	GO:2001020	regulation of response to DNA damage stimulus	7/4604	43/31895	0.429285	0.999999	7	3	4
Biological process	GO:0005983	starch catabolic process	4/4604	23/31895	0.429401	0.999999	4	3	1
Biological process	GO:0009095	aromatic amino acid family biosynthetic process, prephenate pathway	4/4604	23/31895	0.429401	0.999999	4	0	4
Biological process	GO:0009901	anther dehiscence	4/4604	23/31895	0.429401	0.999999	4	1	3
Biological process	GO:0010030	positive regulation of seed germination	4/4604	23/31895	0.429401	0.999999	4	3	1
Biological process	GO:0030834	regulation of actin filament depolymerization	4/4604	23/31895	0.429401	0.999999	4	3	1
Biological process	GO:0043162	ubiquitin-dependent protein catabolic process via the multivesicular body sorting pathway	4/4604	23/31895	0.429401	0.999999	4	0	4
Biological process	GO:0048441	petal development	4/4604	23/31895	0.429401	0.999999	4	1	3
Biological process	GO:0048465	corolla development	4/4604	23/31895	0.429401	0.999999	4	1	3
Biological process	GO:0051026	chiasma assembly	4/4604	23/31895	0.429401	0.999999	4	3	1
Biological process	GO:0080187	floral organ senescence	4/4604	23/31895	0.429401	0.999999	4	3	1
Biological process	GO:0008643	carbohydrate transport	21/4604	138/31895	0.433008	0.999999	21	10	11
Biological process	GO:0000055	ribosomal large subunit export from nucleus	2/4604	10/31895	0.434773	0.999999	2	2	0
Biological process	GO:0006000	fructose metabolic process	2/4604	10/31895	0.434773	0.999999	2	1	1
Biological process	GO:0006569	tryptophan catabolic process	2/4604	10/31895	0.434773	0.999999	2	0	2
Biological process	GO:0006848	pyruvate transport	2/4604	10/31895	0.434773	0.999999	2	0	2
Biological process	GO:0010343	singlet oxygen-mediated programmed cell death	2/4604	10/31895	0.434773	0.999999	2	2	0
Biological process	GO:0016926	protein desumoylation	2/4604	10/31895	0.434773	0.999999	2	1	1
Biological process	GO:0018401	peptidyl-proline hydroxylation to 4-hydroxy-L-proline	2/4604	10/31895	0.434773	0.999999	2	0	2
Biological process	GO:0019511	peptidyl-proline hydroxylation	2/4604	10/31895	0.434773	0.999999	2	0	2
Biological process	GO:0034058	endosomal vesicle fusion	2/4604	10/31895	0.434773	0.999999	2	0	2
Biological process	GO:0034330	cell junction organization	2/4604	10/31895	0.434773	0.999999	2	2	0
Biological process	GO:0044210	'de novo' CTP biosynthetic process	2/4604	10/31895	0.434773	0.999999	2	1	1
Biological process	GO:0045216	cell-cell junction organization	2/4604	10/31895	0.434773	0.999999	2	2	0
Biological process	GO:0046218	indolalkylamine catabolic process	2/4604	10/31895	0.434773	0.999999	2	0	2
Biological process	GO:0070922	small RNA loading onto RISC	2/4604	10/31895	0.434773	0.999999	2	2	0
Biological process	GO:0071479	cellular response to ionizing radiation	2/4604	10/31895	0.434773	0.999999	2	1	1
Biological process	GO:1900864	mitochondrial RNA modification	8/4604	50/31895	0.435982	0.999999	8	6	2
Biological process	GO:0006635	fatty acid beta-oxidation	13/4604	84/31895	0.439289	0.999999	13	4	9
Biological process	GO:0051781	positive regulation of cell division	5/4604	30/31895	0.440258	0.999999	5	4	1
Biological process	GO:0019750	chloroplast localization	9/4604	57/31895	0.441533	0.999999	9	7	2
Biological process	GO:0051084	'de novo' posttranslational protein folding	9/4604	57/31895	0.441533	0.999999	9	3	6
Biological process	GO:0051085	chaperone cofactor-dependent protein refolding	9/4604	57/31895	0.441533	0.999999	9	3	6
Biological process	GO:0009825	multidimensional cell growth	14/4604	91/31895	0.442861	0.999999	14	7	7
Biological process	GO:0007166	cell surface receptor signaling pathway	26/4604	173/31895	0.444497	0.999999	26	20	6
Biological process	GO:0046034	ATP metabolic process	26/4604	173/31895	0.444497	0.999999	26	10	16
Biological process	GO:0045595	regulation of cell differentiation	10/4604	64/31895	0.446249	0.999999	10	8	2
Biological process	GO:0090332	stomatal closure	21/4604	139/31895	0.446902	0.999999	21	8	13
Biological process	GO:0009147	pyrimidine nucleoside triphosphate metabolic process	6/4604	37/31895	0.448114	0.999999	6	1	5
Biological process	GO:0016099	monoterpenoid biosynthetic process	6/4604	37/31895	0.448114	0.999999	6	4	2
Biological process	GO:0046838	phosphorylated carbohydrate dephosphorylation	6/4604	37/31895	0.448114	0.999999	6	2	4
Biological process	GO:0072659	protein localization to plasma membrane	6/4604	37/31895	0.448114	0.999999	6	3	3
Biological process	GO:1905428	regulation of plant organ formation	6/4604	37/31895	0.448114	0.999999	6	3	3
Biological process	GO:0043161	proteasome-mediated ubiquitin-dependent protein catabolic process	58/4604	393/31895	0.449143	0.999999	58	28	30
Biological process	GO:0010927	cellular component assembly involved in morphogenesis	11/4604	71/31895	0.450334	0.999999	11	4	7
Biological process	GO:0032989	cellular component morphogenesis	11/4604	71/31895	0.450334	0.999999	11	4	7
Biological process	GO:0042278	purine nucleoside metabolic process	11/4604	71/31895	0.450334	0.999999	11	4	7
Biological process	GO:0000076	DNA replication checkpoint	3/4604	17/31895	0.453386	0.999999	3	2	1
Biological process	GO:0002182	cytoplasmic translational elongation	3/4604	17/31895	0.453386	0.999999	3	1	2
Biological process	GO:0006862	nucleotide transport	3/4604	17/31895	0.453386	0.999999	3	1	2
Biological process	GO:0007292	female gamete generation	3/4604	17/31895	0.453386	0.999999	3	1	2
Biological process	GO:0007584	response to nutrient	3/4604	17/31895	0.453386	0.999999	3	0	3
Biological process	GO:0009134	nucleoside diphosphate catabolic process	3/4604	17/31895	0.453386	0.999999	3	2	1
Biological process	GO:0010239	chloroplast mRNA processing	3/4604	17/31895	0.453386	0.999999	3	2	1
Biological process	GO:0010371	regulation of gibberellin biosynthetic process	3/4604	17/31895	0.453386	0.999999	3	1	2
Biological process	GO:0032352	positive regulation of hormone metabolic process	3/4604	17/31895	0.453386	0.999999	3	3	0
Biological process	GO:0090617	mitochondrial mRNA 5'-end processing	3/4604	17/31895	0.453386	0.999999	3	3	0
Biological process	GO:0016556	mRNA modification	12/4604	78/31895	0.453927	0.999999	12	8	4
Biological process	GO:0010229	inflorescence development	7/4604	44/31895	0.454188	0.999999	7	4	3
Biological process	GO:0032885	regulation of polysaccharide biosynthetic process	7/4604	44/31895	0.454188	0.999999	7	4	3
Biological process	GO:0034614	cellular response to reactive oxygen species	7/4604	44/31895	0.454188	0.999999	7	3	4
Biological process	GO:0043562	cellular response to nitrogen levels	7/4604	44/31895	0.454188	0.999999	7	5	2
Biological process	GO:0021700	developmental maturation	66/4604	449/31895	0.456835	0.999999	66	31	35
Biological process	GO:0006892	post-Golgi vesicle-mediated transport	13/4604	85/31895	0.457128	0.999999	13	6	7
Biological process	GO:0034284	response to monosaccharide	13/4604	85/31895	0.457128	0.999999	13	3	10
Biological process	GO:0030258	lipid modification	34/4604	229/31895	0.457898	0.999999	34	13	21
Biological process	GO:0046173	polyol biosynthetic process	8/4604	51/31895	0.459098	0.999999	8	1	7
Biological process	GO:0045934	negative regulation of nucleobase-containing compound metabolic process	71/4604	484/31895	0.461098	0.999999	71	35	36
Biological process	GO:0051644	plastid localization	9/4604	58/31895	0.463199	0.999999	9	7	2
Biological process	GO:0000027	ribosomal large subunit assembly	4/4604	24/31895	0.46344	0.999999	4	3	1
Biological process	GO:0016558	protein import into peroxisome matrix	4/4604	24/31895	0.46344	0.999999	4	2	2
Biological process	GO:0043547	positive regulation of GTPase activity	4/4604	24/31895	0.46344	0.999999	4	1	3
Biological process	GO:0046503	glycerolipid catabolic process	4/4604	24/31895	0.46344	0.999999	4	3	1
Biological process	GO:0044728	DNA methylation or demethylation	23/4604	154/31895	0.464504	0.999999	23	12	11
Biological process	GO:0001558	regulation of cell growth	32/4604	216/31895	0.466142	0.999999	32	15	17
Biological process	GO:0009740	gibberellic acid mediated signaling pathway	24/4604	161/31895	0.466212	0.999999	24	14	10
Biological process	GO:0006812	cation transport	68/4604	464/31895	0.466236	0.999999	68	36	32
Biological process	GO:1901401	regulation of tetrapyrrole metabolic process	10/4604	65/31895	0.466707	0.999999	10	4	6
Biological process	GO:0010038	response to metal ion	51/4604	347/31895	0.467768	0.999999	51	19	32
Biological process	GO:0055080	cation homeostasis	53/4604	361/31895	0.469644	0.999999	53	25	28
Biological process	GO:0009880	embryonic pattern specification	5/4604	31/31895	0.4701	0.999999	5	3	2
Biological process	GO:0046885	regulation of hormone biosynthetic process	5/4604	31/31895	0.4701	0.999999	5	3	2
Biological process	GO:0009145	purine nucleoside triphosphate biosynthetic process	6/4604	38/31895	0.475006	0.999999	6	2	4
Biological process	GO:0009205	purine ribonucleoside triphosphate metabolic process	6/4604	38/31895	0.475006	0.999999	6	2	4
Biological process	GO:0009206	purine ribonucleoside triphosphate biosynthetic process	6/4604	38/31895	0.475006	0.999999	6	2	4
Biological process	GO:0019344	cysteine biosynthetic process	6/4604	38/31895	0.475006	0.999999	6	3	3
Biological process	GO:0030488	tRNA methylation	6/4604	38/31895	0.475006	0.999999	6	4	2
Biological process	GO:0000096	sulfur amino acid metabolic process	14/4604	93/31895	0.477099	0.999999	14	6	8
Biological process	GO:0006534	cysteine metabolic process	7/4604	45/31895	0.478861	0.999999	7	4	3
Biological process	GO:0009956	radial pattern formation	7/4604	45/31895	0.478861	0.999999	7	5	2
Biological process	GO:0072507	divalent inorganic cation homeostasis	15/4604	100/31895	0.479106	0.999999	15	7	8
Biological process	GO:0009648	photoperiodism	44/4604	300/31895	0.479475	0.999999	44	21	23
Biological process	GO:0009933	meristem structural organization	16/4604	107/31895	0.480953	0.999999	16	14	2
Biological process	GO:0009199	ribonucleoside triphosphate metabolic process	8/4604	52/31895	0.482025	0.999999	8	3	5
Biological process	GO:0009201	ribonucleoside triphosphate biosynthetic process	8/4604	52/31895	0.482025	0.999999	8	3	5
Biological process	GO:0010252	auxin homeostasis	8/4604	52/31895	0.482025	0.999999	8	8	0
Biological process	GO:0006399	tRNA metabolic process	37/4604	252/31895	0.482697	0.999999	37	19	18
Biological process	GO:1903046	meiotic cell cycle process	37/4604	252/31895	0.482697	0.999999	37	26	11
Biological process	GO:0005996	monosaccharide metabolic process	38/4604	259/31895	0.483672	0.999999	38	11	27
Biological process	GO:0006278	RNA-dependent DNA biosynthetic process	9/4604	59/31895	0.484704	0.999999	9	6	3
Biological process	GO:0007004	telomere maintenance via telomerase	9/4604	59/31895	0.484704	0.999999	9	6	3
Biological process	GO:0010380	regulation of chlorophyll biosynthetic process	9/4604	59/31895	0.484704	0.999999	9	3	6
Biological process	GO:0060548	negative regulation of cell death	9/4604	59/31895	0.484704	0.999999	9	4	5
Biological process	GO:0010069	zygote asymmetric cytokinesis in embryo sac	2/4604	11/31895	0.486009	0.999999	2	2	0
Biological process	GO:0010148	transpiration	2/4604	11/31895	0.486009	0.999999	2	1	1
Biological process	GO:0015837	amine transport	2/4604	11/31895	0.486009	0.999999	2	0	2
Biological process	GO:0015866	ADP transport	2/4604	11/31895	0.486009	0.999999	2	1	1
Biological process	GO:0015867	ATP transport	2/4604	11/31895	0.486009	0.999999	2	1	1
Biological process	GO:0030388	fructose 1,6-bisphosphate metabolic process	2/4604	11/31895	0.486009	0.999999	2	1	1
Biological process	GO:0031398	positive regulation of protein ubiquitination	2/4604	11/31895	0.486009	0.999999	2	1	1
Biological process	GO:0032890	regulation of organic acid transport	2/4604	11/31895	0.486009	0.999999	2	0	2
Biological process	GO:0032973	amino acid export across plasma membrane	2/4604	11/31895	0.486009	0.999999	2	0	2
Biological process	GO:0042938	dipeptide transport	2/4604	11/31895	0.486009	0.999999	2	2	0
Biological process	GO:0046176	aldonic acid catabolic process	2/4604	11/31895	0.486009	0.999999	2	2	0
Biological process	GO:0051211	anisotropic cell growth	2/4604	11/31895	0.486009	0.999999	2	0	2
Biological process	GO:0051952	regulation of amine transport	2/4604	11/31895	0.486009	0.999999	2	0	2
Biological process	GO:0051955	regulation of amino acid transport	2/4604	11/31895	0.486009	0.999999	2	0	2
Biological process	GO:0060321	acceptance of pollen	2/4604	11/31895	0.486009	0.999999	2	1	1
Biological process	GO:0071329	cellular response to sucrose stimulus	2/4604	11/31895	0.486009	0.999999	2	2	0
Biological process	GO:0071712	ER-associated misfolded protein catabolic process	2/4604	11/31895	0.486009	0.999999	2	0	2
Biological process	GO:0080143	regulation of amino acid export	2/4604	11/31895	0.486009	0.999999	2	0	2
Biological process	GO:0090057	root radial pattern formation	2/4604	11/31895	0.486009	0.999999	2	2	0
Biological process	GO:1902065	response to L-glutamate	2/4604	11/31895	0.486009	0.999999	2	0	2
Biological process	GO:1902347	response to strigolactone	2/4604	11/31895	0.486009	0.999999	2	2	0
Biological process	GO:1903322	positive regulation of protein modification by small protein conjugation or removal	2/4604	11/31895	0.486009	0.999999	2	1	1
Biological process	GO:1903789	regulation of amino acid transmembrane transport	2/4604	11/31895	0.486009	0.999999	2	0	2
Biological process	GO:1905784	regulation of anaphase-promoting complex-dependent catabolic process	2/4604	11/31895	0.486009	0.999999	2	1	1
Biological process	GO:1905786	positive regulation of anaphase-promoting complex-dependent catabolic process	2/4604	11/31895	0.486009	0.999999	2	1	1
Biological process	GO:0015706	nitrate transport	10/4604	66/31895	0.487027	0.999999	10	9	1
Biological process	GO:0042538	hyperosmotic salinity response	10/4604	66/31895	0.487027	0.999999	10	7	3
Biological process	GO:0006767	water-soluble vitamin metabolic process	20/4604	135/31895	0.48715	0.999999	20	5	15
Biological process	GO:0009165	nucleotide biosynthetic process	31/4604	211/31895	0.487466	0.999999	31	11	20
Biological process	GO:0042214	terpene metabolic process	11/4604	73/31895	0.489077	0.999999	11	4	7
Biological process	GO:0045927	positive regulation of growth	12/4604	80/31895	0.490912	0.999999	12	6	6
Biological process	GO:0080188	gene silencing by RNA-directed DNA methylation	12/4604	80/31895	0.490912	0.999999	12	5	7
Biological process	GO:0140458	pre-transcriptional gene silencing by RNA	12/4604	80/31895	0.490912	0.999999	12	5	7
Biological process	GO:0009062	fatty acid catabolic process	13/4604	87/31895	0.492576	0.999999	13	4	9
Biological process	GO:0000162	tryptophan biosynthetic process	3/4604	18/31895	0.492864	0.999999	3	2	1
Biological process	GO:0006621	protein retention in ER lumen	3/4604	18/31895	0.492864	0.999999	3	0	3
Biological process	GO:0009920	cell plate formation involved in plant-type cell wall biogenesis	3/4604	18/31895	0.492864	0.999999	3	2	1
Biological process	GO:0019288	isopentenyl diphosphate biosynthetic process, methylerythritol 4-phosphate pathway	3/4604	18/31895	0.492864	0.999999	3	1	2
Biological process	GO:0019756	cyanogenic glycoside biosynthetic process	3/4604	18/31895	0.492864	0.999999	3	0	3
Biological process	GO:0042341	cyanogenic glycoside metabolic process	3/4604	18/31895	0.492864	0.999999	3	0	3
Biological process	GO:0046219	indolalkylamine biosynthetic process	3/4604	18/31895	0.492864	0.999999	3	2	1
Biological process	GO:0046685	response to arsenic-containing substance	3/4604	18/31895	0.492864	0.999999	3	3	0
Biological process	GO:0048587	regulation of short-day photoperiodism, flowering	3/4604	18/31895	0.492864	0.999999	3	1	2
Biological process	GO:0006754	ATP biosynthetic process	4/4604	25/31895	0.496726	0.999999	4	1	3
Biological process	GO:0009143	nucleoside triphosphate catabolic process	4/4604	25/31895	0.496726	0.999999	4	0	4
Biological process	GO:0010336	gibberellic acid homeostasis	4/4604	25/31895	0.496726	0.999999	4	3	1
Biological process	GO:0015985	energy coupled proton transport, down electrochemical gradient	4/4604	25/31895	0.496726	0.999999	4	1	3
Biological process	GO:0015986	ATP synthesis coupled proton transport	4/4604	25/31895	0.496726	0.999999	4	1	3
Biological process	GO:0048317	seed morphogenesis	4/4604	25/31895	0.496726	0.999999	4	2	2
Biological process	GO:0051090	regulation of DNA-binding transcription factor activity	4/4604	25/31895	0.496726	0.999999	4	2	2
Biological process	GO:0072523	purine-containing compound catabolic process	4/4604	25/31895	0.496726	0.999999	4	1	3
Biological process	GO:0048571	long-day photoperiodism	16/4604	108/31895	0.496805	0.999999	16	10	6
Biological process	GO:0042364	water-soluble vitamin biosynthetic process	17/4604	115/31895	0.498023	0.999999	17	4	13
Biological process	GO:0005992	trehalose biosynthetic process	5/4604	32/31895	0.499418	0.999999	5	0	5
Biological process	GO:0006743	ubiquinone metabolic process	5/4604	32/31895	0.499418	0.999999	5	2	3
Biological process	GO:0006744	ubiquinone biosynthetic process	5/4604	32/31895	0.499418	0.999999	5	2	3
Biological process	GO:0015693	magnesium ion transport	5/4604	32/31895	0.499418	0.999999	5	3	2
Biological process	GO:0019321	pentose metabolic process	5/4604	32/31895	0.499418	0.999999	5	2	3
Biological process	GO:0032543	mitochondrial translation	5/4604	32/31895	0.499418	0.999999	5	3	2
Biological process	GO:0080112	seed growth	5/4604	32/31895	0.499418	0.999999	5	2	3
Biological process	GO:0080113	regulation of seed growth	5/4604	32/31895	0.499418	0.999999	5	2	3
Biological process	GO:0090354	regulation of auxin metabolic process	5/4604	32/31895	0.499418	0.999999	5	4	1
Biological process	GO:0048609	multicellular organismal reproductive process	47/4604	323/31895	0.500514	0.999999	47	22	25
Biological process	GO:0043069	negative regulation of programmed cell death	6/4604	39/31895	0.501503	0.999999	6	3	3
Biological process	GO:0051701	biological process involved in interaction with host	6/4604	39/31895	0.501503	0.999999	6	2	4
Biological process	GO:0048868	pollen tube development	51/4604	351/31895	0.503053	0.999999	51	23	28
Biological process	GO:0030490	maturation of SSU-rRNA	7/4604	46/31895	0.503221	0.999999	7	4	3
Biological process	GO:0080156	mitochondrial mRNA modification	7/4604	46/31895	0.503221	0.999999	7	6	1
Biological process	GO:0048443	stamen development	23/4604	157/31895	0.504051	0.999999	23	14	9
Biological process	GO:0048466	androecium development	23/4604	157/31895	0.504051	0.999999	23	14	9
Biological process	GO:0099515	actin filament-based transport	8/4604	53/31895	0.504694	0.999999	8	6	2
Biological process	GO:0010476	gibberellin mediated signaling pathway	24/4604	164/31895	0.5049	0.999999	24	14	10
Biological process	GO:0006084	acetyl-CoA metabolic process	9/4604	60/31895	0.505992	0.999999	9	4	5
Biological process	GO:0010833	telomere maintenance via telomere lengthening	9/4604	60/31895	0.505992	0.999999	9	6	3
Biological process	GO:0098656	anion transmembrane transport	58/4604	400/31895	0.507061	0.999999	58	29	29
Biological process	GO:0080092	regulation of pollen tube growth	10/4604	67/31895	0.507158	0.999999	10	6	4
Biological process	GO:0035670	plant-type ovary development	12/4604	81/31895	0.509204	0.999999	12	8	4
Biological process	GO:0009743	response to carbohydrate	31/4604	213/31895	0.510052	0.999999	31	13	18
Biological process	GO:1901293	nucleoside phosphate biosynthetic process	31/4604	213/31895	0.510052	0.999999	31	11	20
Biological process	GO:0006898	receptor-mediated endocytosis	13/4604	88/31895	0.510119	0.999999	13	7	6
Biological process	GO:0032504	multicellular organism reproduction	50/4604	345/31895	0.511308	0.999999	50	24	26
Biological process	GO:0006417	regulation of translation	33/4604	227/31895	0.51133	0.999999	33	17	16
Biological process	GO:0015995	chlorophyll biosynthetic process	17/4604	116/31895	0.513288	0.999999	17	9	8
Biological process	GO:0010102	lateral root morphogenesis	19/4604	130/31895	0.514662	0.999999	19	15	4
Biological process	GO:0034976	response to endoplasmic reticulum stress	19/4604	130/31895	0.514662	0.999999	19	3	16
Biological process	GO:0051640	organelle localization	39/4604	269/31895	0.514799	0.999999	39	21	18
Biological process	GO:1900140	regulation of seedling development	20/4604	137/31895	0.515309	0.999999	20	8	12
Biological process	GO:0071370	cellular response to gibberellin stimulus	25/4604	172/31895	0.518243	0.999999	25	15	10
Biological process	GO:0070925	organelle assembly	32/4604	221/31895	0.521749	0.999999	32	12	20
Biological process	GO:0010498	proteasomal protein catabolic process	62/4604	430/31895	0.525048	0.999999	62	29	33
Biological process	GO:0009312	oligosaccharide biosynthetic process	9/4604	61/31895	0.527009	0.999999	9	3	6
Biological process	GO:0006636	unsaturated fatty acid biosynthetic process	8/4604	54/31895	0.527043	0.999999	8	0	8
Biological process	GO:0033559	unsaturated fatty acid metabolic process	8/4604	54/31895	0.527043	0.999999	8	0	8
Biological process	GO:0007062	sister chromatid cohesion	10/4604	68/31895	0.527057	0.999999	10	6	4
Biological process	GO:0030838	positive regulation of actin filament polymerization	7/4604	47/31895	0.527192	0.999999	7	5	2
Biological process	GO:0045010	actin nucleation	7/4604	47/31895	0.527192	0.999999	7	5	2
Biological process	GO:0006298	mismatch repair	6/4604	40/31895	0.52751	0.999999	6	3	3
Biological process	GO:0009240	isopentenyl diphosphate biosynthetic process	6/4604	40/31895	0.52751	0.999999	6	3	3
Biological process	GO:0046490	isopentenyl diphosphate metabolic process	6/4604	40/31895	0.52751	0.999999	6	3	3
Biological process	GO:0046417	chorismate metabolic process	5/4604	33/31895	0.528088	0.999999	5	2	3
Biological process	GO:0048859	formation of anatomical boundary	5/4604	33/31895	0.528088	0.999999	5	3	2
Biological process	GO:0052386	cell wall thickening	5/4604	33/31895	0.528088	0.999999	5	3	2
Biological process	GO:0090691	formation of plant organ boundary	5/4604	33/31895	0.528088	0.999999	5	3	2
Biological process	GO:0048232	male gamete generation	17/4604	117/31895	0.528441	0.999999	17	8	9
Biological process	GO:0006094	gluconeogenesis	4/4604	26/31895	0.529093	0.999999	4	1	3
Biological process	GO:0006903	vesicle targeting	4/4604	26/31895	0.529093	0.999999	4	1	3
Biological process	GO:0018023	peptidyl-lysine trimethylation	4/4604	26/31895	0.529093	0.999999	4	1	3
Biological process	GO:0051570	regulation of histone H3-K9 methylation	4/4604	26/31895	0.529093	0.999999	4	2	2
Biological process	GO:0090615	mitochondrial mRNA processing	4/4604	26/31895	0.529093	0.999999	4	4	0
Biological process	GO:0000578	embryonic axis specification	3/4604	19/31895	0.530867	0.999999	3	2	1
Biological process	GO:0006303	double-strand break repair via nonhomologous end joining	3/4604	19/31895	0.530867	0.999999	3	2	1
Biological process	GO:0007019	microtubule depolymerization	3/4604	19/31895	0.530867	0.999999	3	0	3
Biological process	GO:0035437	maintenance of protein localization in endoplasmic reticulum	3/4604	19/31895	0.530867	0.999999	3	0	3
Biological process	GO:0046386	deoxyribose phosphate catabolic process	3/4604	19/31895	0.530867	0.999999	3	0	3
Biological process	GO:0048199	vesicle targeting, to, from or within Golgi	3/4604	19/31895	0.530867	0.999999	3	0	3
Biological process	GO:0050898	nitrile metabolic process	3/4604	19/31895	0.530867	0.999999	3	0	3
Biological process	GO:0051223	regulation of protein transport	3/4604	19/31895	0.530867	0.999999	3	2	1
Biological process	GO:0070201	regulation of establishment of protein localization	3/4604	19/31895	0.530867	0.999999	3	2	1
Biological process	GO:0080028	nitrile biosynthetic process	3/4604	19/31895	0.530867	0.999999	3	0	3
Biological process	GO:0080182	histone H3-K4 trimethylation	3/4604	19/31895	0.530867	0.999999	3	0	3
Biological process	GO:0090087	regulation of peptide transport	3/4604	19/31895	0.530867	0.999999	3	2	1
Biological process	GO:1901658	glycosyl compound catabolic process	3/4604	19/31895	0.530867	0.999999	3	0	3
Biological process	GO:0000032	cell wall mannoprotein biosynthetic process	2/4604	12/31895	0.534234	0.999999	2	0	2
Biological process	GO:0001578	microtubule bundle formation	2/4604	12/31895	0.534234	0.999999	2	1	1
Biological process	GO:0006056	mannoprotein metabolic process	2/4604	12/31895	0.534234	0.999999	2	0	2
Biological process	GO:0006057	mannoprotein biosynthetic process	2/4604	12/31895	0.534234	0.999999	2	0	2
Biological process	GO:0006821	chloride transport	2/4604	12/31895	0.534234	0.999999	2	0	2
Biological process	GO:0007020	microtubule nucleation	2/4604	12/31895	0.534234	0.999999	2	1	1
Biological process	GO:0009249	protein lipoylation	2/4604	12/31895	0.534234	0.999999	2	1	1
Biological process	GO:0009854	oxidative photosynthetic carbon pathway	2/4604	12/31895	0.534234	0.999999	2	1	1
Biological process	GO:0010070	zygote asymmetric cell division	2/4604	12/31895	0.534234	0.999999	2	2	0
Biological process	GO:0010120	camalexin biosynthetic process	2/4604	12/31895	0.534234	0.999999	2	0	2
Biological process	GO:0010225	response to UV-C	2/4604	12/31895	0.534234	0.999999	2	0	2
Biological process	GO:0010275	NAD(P)H dehydrogenase complex assembly	2/4604	12/31895	0.534234	0.999999	2	1	1
Biological process	GO:0018126	protein hydroxylation	2/4604	12/31895	0.534234	0.999999	2	0	2
Biological process	GO:0019374	galactolipid metabolic process	2/4604	12/31895	0.534234	0.999999	2	1	1
Biological process	GO:0031506	cell wall glycoprotein biosynthetic process	2/4604	12/31895	0.534234	0.999999	2	0	2
Biological process	GO:0042436	indole-containing compound catabolic process	2/4604	12/31895	0.534234	0.999999	2	0	2
Biological process	GO:0042816	vitamin B6 metabolic process	2/4604	12/31895	0.534234	0.999999	2	0	2
Biological process	GO:0042819	vitamin B6 biosynthetic process	2/4604	12/31895	0.534234	0.999999	2	0	2
Biological process	GO:0042939	tripeptide transport	2/4604	12/31895	0.534234	0.999999	2	2	0
Biological process	GO:0051291	protein heterooligomerization	2/4604	12/31895	0.534234	0.999999	2	1	1
Biological process	GO:0052317	camalexin metabolic process	2/4604	12/31895	0.534234	0.999999	2	0	2
Biological process	GO:0061087	positive regulation of histone H3-K27 methylation	2/4604	12/31895	0.534234	0.999999	2	2	0
Biological process	GO:0070071	proton-transporting two-sector ATPase complex assembly	2/4604	12/31895	0.534234	0.999999	2	2	0
Biological process	GO:0071324	cellular response to disaccharide stimulus	2/4604	12/31895	0.534234	0.999999	2	2	0
Biological process	GO:0080024	indolebutyric acid metabolic process	2/4604	12/31895	0.534234	0.999999	2	0	2
Biological process	GO:1901333	positive regulation of lateral root development	2/4604	12/31895	0.534234	0.999999	2	2	0
Biological process	GO:1902289	negative regulation of defense response to oomycetes	2/4604	12/31895	0.534234	0.999999	2	0	2
Biological process	GO:0000278	mitotic cell cycle	60/4604	418/31895	0.540352	0.999999	60	39	21
Biological process	GO:0006778	porphyrin-containing compound metabolic process	24/4604	167/31895	0.54304	0.999999	24	10	14
Biological process	GO:0046942	carboxylic acid transport	20/4604	139/31895	0.5431	0.999999	20	8	12
Biological process	GO:0010101	post-embryonic root morphogenesis	19/4604	132/31895	0.543182	0.999999	19	15	4
Biological process	GO:0098813	nuclear chromosome segregation	28/4604	195/31895	0.543271	0.999999	28	20	8
Biological process	GO:0048527	lateral root development	34/4604	237/31895	0.543935	0.999999	34	23	11
Biological process	GO:0019395	fatty acid oxidation	13/4604	90/31895	0.54469	0.999999	13	4	9
Biological process	GO:0006637	acyl-CoA metabolic process	12/4604	83/31895	0.545213	0.999999	12	6	6
Biological process	GO:0009746	response to hexose	12/4604	83/31895	0.545213	0.999999	12	3	9
Biological process	GO:0035383	thioester metabolic process	12/4604	83/31895	0.545213	0.999999	12	6	6
Biological process	GO:0034655	nucleobase-containing compound catabolic process	50/4604	349/31895	0.546513	0.999999	50	22	28
Biological process	GO:0009960	endosperm development	10/4604	69/31895	0.546681	0.999999	10	5	5
Biological process	GO:1901463	regulation of tetrapyrrole biosynthetic process	9/4604	62/31895	0.547707	0.999999	9	3	6
Biological process	GO:0000018	regulation of DNA recombination	8/4604	55/31895	0.549014	0.999999	8	3	5
Biological process	GO:0006220	pyrimidine nucleotide metabolic process	8/4604	55/31895	0.549014	0.999999	8	1	7
Biological process	GO:0009838	abscission	8/4604	55/31895	0.549014	0.999999	8	2	6
Biological process	GO:0009937	regulation of gibberellic acid mediated signaling pathway	8/4604	55/31895	0.549014	0.999999	8	4	4
Biological process	GO:0031109	microtubule polymerization or depolymerization	7/4604	48/31895	0.550704	0.999999	7	2	5
Biological process	GO:0071248	cellular response to metal ion	7/4604	48/31895	0.550704	0.999999	7	1	6
Biological process	GO:0110156	methylguanosine-cap decapping	7/4604	48/31895	0.550704	0.999999	7	6	1
Biological process	GO:0016098	monoterpenoid metabolic process	6/4604	41/31895	0.552942	0.999999	6	4	2
Biological process	GO:0032350	regulation of hormone metabolic process	6/4604	41/31895	0.552942	0.999999	6	4	2
Biological process	GO:0008202	steroid metabolic process	30/4604	210/31895	0.554682	0.999999	30	15	15
Biological process	GO:0033013	tetrapyrrole metabolic process	24/4604	168/31895	0.555574	0.999999	24	10	14
Biological process	GO:0045088	regulation of innate immune response	24/4604	168/31895	0.555574	0.999999	24	15	9
Biological process	GO:0031145	anaphase-promoting complex-dependent catabolic process	5/4604	34/31895	0.556003	0.999999	5	4	1
Biological process	GO:0080050	regulation of seed development	5/4604	34/31895	0.556003	0.999999	5	3	2
Biological process	GO:0080111	DNA demethylation	5/4604	34/31895	0.556003	0.999999	5	2	3
Biological process	GO:0006643	membrane lipid metabolic process	21/4604	147/31895	0.55644	0.999999	21	8	13
Biological process	GO:0015994	chlorophyll metabolic process	21/4604	147/31895	0.55644	0.999999	21	10	11
Biological process	GO:0033865	nucleoside bisphosphate metabolic process	20/4604	140/31895	0.556819	0.999999	20	8	12
Biological process	GO:0033875	ribonucleoside bisphosphate metabolic process	20/4604	140/31895	0.556819	0.999999	20	8	12
Biological process	GO:0034032	purine nucleoside bisphosphate metabolic process	20/4604	140/31895	0.556819	0.999999	20	8	12
Biological process	GO:0045491	xylan metabolic process	20/4604	140/31895	0.556819	0.999999	20	6	14
Biological process	GO:0033014	tetrapyrrole biosynthetic process	19/4604	133/31895	0.557254	0.999999	19	9	10
Biological process	GO:0035825	homologous recombination	18/4604	126/31895	0.557753	0.999999	18	13	5
Biological process	GO:0006446	regulation of translational initiation	4/4604	27/31895	0.5604	0.999999	4	3	1
Biological process	GO:0010600	regulation of auxin biosynthetic process	4/4604	27/31895	0.5604	0.999999	4	3	1
Biological process	GO:0034293	sexual sporulation	12/4604	84/31895	0.562867	0.999999	12	7	5
Biological process	GO:0043934	sporulation	12/4604	84/31895	0.562867	0.999999	12	7	5
Biological process	GO:0048236	plant-type sporogenesis	12/4604	84/31895	0.562867	0.999999	12	7	5
Biological process	GO:0140053	mitochondrial gene expression	12/4604	84/31895	0.562867	0.999999	12	10	2
Biological process	GO:0009739	response to gibberellin	42/4604	295/31895	0.564076	0.999999	42	29	13
Biological process	GO:0000226	microtubule cytoskeleton organization	32/4604	225/31895	0.565345	0.999999	32	18	14
Biological process	GO:0010769	regulation of cell morphogenesis involved in differentiation	10/4604	70/31895	0.565991	0.999999	10	6	4
Biological process	GO:0000726	non-recombinational repair	3/4604	20/31895	0.56721	0.999999	3	2	1
Biological process	GO:0001678	cellular glucose homeostasis	3/4604	20/31895	0.56721	0.999999	3	3	0
Biological process	GO:0009554	megasporogenesis	3/4604	20/31895	0.56721	0.999999	3	2	1
Biological process	GO:0031110	regulation of microtubule polymerization or depolymerization	3/4604	20/31895	0.56721	0.999999	3	0	3
Biological process	GO:0034644	cellular response to UV	3/4604	20/31895	0.56721	0.999999	3	2	1
Biological process	GO:0042335	cuticle development	9/4604	63/31895	0.568041	0.999999	9	6	3
Biological process	GO:0051656	establishment of organelle localization	22/4604	155/31895	0.569075	0.999999	22	15	7
Biological process	GO:0042762	regulation of sulfur metabolic process	8/4604	56/31895	0.570555	0.999999	8	5	3
Biological process	GO:0000209	protein polyubiquitination	17/4604	120/31895	0.573023	0.999999	17	9	8
Biological process	GO:0045727	positive regulation of translation	7/4604	49/31895	0.573697	0.999999	7	0	7
Biological process	GO:0048767	root hair elongation	16/4604	113/31895	0.574121	0.999999	16	9	7
Biological process	GO:0051258	protein polymerization	14/4604	99/31895	0.576774	0.999999	14	8	6
Biological process	GO:0070507	regulation of microtubule cytoskeleton organization	6/4604	42/31895	0.577725	0.999999	6	3	3
Biological process	GO:0070588	calcium ion transmembrane transport	6/4604	42/31895	0.577725	0.999999	6	2	4
Biological process	GO:0009850	auxin metabolic process	13/4604	92/31895	0.578389	0.999999	13	7	6
Biological process	GO:0051259	protein complex oligomerization	13/4604	92/31895	0.578389	0.999999	13	7	6
Biological process	GO:0006183	GTP biosynthetic process	2/4604	13/31895	0.57925	0.999999	2	1	1
Biological process	GO:0006450	regulation of translational fidelity	2/4604	13/31895	0.57925	0.999999	2	0	2
Biological process	GO:0006805	xenobiotic metabolic process	2/4604	13/31895	0.57925	0.999999	2	1	1
Biological process	GO:0009660	amyloplast organization	2/4604	13/31895	0.57925	0.999999	2	2	0
Biological process	GO:0010196	nonphotochemical quenching	2/4604	13/31895	0.57925	0.999999	2	1	1
Biological process	GO:0010332	response to gamma radiation	2/4604	13/31895	0.57925	0.999999	2	2	0
Biological process	GO:0010586	miRNA metabolic process	2/4604	13/31895	0.57925	0.999999	2	2	0
Biological process	GO:0031930	mitochondria-nucleus signaling pathway	2/4604	13/31895	0.57925	0.999999	2	0	2
Biological process	GO:0032506	cytokinetic process	2/4604	13/31895	0.57925	0.999999	2	1	1
Biological process	GO:0033075	isoquinoline alkaloid biosynthetic process	2/4604	13/31895	0.57925	0.999999	2	1	1
Biological process	GO:0033076	isoquinoline alkaloid metabolic process	2/4604	13/31895	0.57925	0.999999	2	1	1
Biological process	GO:0045128	negative regulation of reciprocal meiotic recombination	2/4604	13/31895	0.57925	0.999999	2	1	1
Biological process	GO:0046039	GTP metabolic process	2/4604	13/31895	0.57925	0.999999	2	1	1
Biological process	GO:0060149	negative regulation of posttranscriptional gene silencing	2/4604	13/31895	0.57925	0.999999	2	2	0
Biological process	GO:0060969	negative regulation of gene silencing	2/4604	13/31895	0.57925	0.999999	2	2	0
Biological process	GO:0071051	polyadenylation-dependent snoRNA 3'-end processing	2/4604	13/31895	0.57925	0.999999	2	2	0
Biological process	GO:0071272	morphine metabolic process	2/4604	13/31895	0.57925	0.999999	2	1	1
Biological process	GO:0071281	cellular response to iron ion	2/4604	13/31895	0.57925	0.999999	2	0	2
Biological process	GO:0071423	malate transmembrane transport	2/4604	13/31895	0.57925	0.999999	2	0	2
Biological process	GO:0071466	cellular response to xenobiotic stimulus	2/4604	13/31895	0.57925	0.999999	2	1	1
Biological process	GO:0097295	morphine biosynthetic process	2/4604	13/31895	0.57925	0.999999	2	1	1
Biological process	GO:1900368	regulation of RNA interference	2/4604	13/31895	0.57925	0.999999	2	2	0
Biological process	GO:1901376	organic heteropentacyclic compound metabolic process	2/4604	13/31895	0.57925	0.999999	2	1	1
Biological process	GO:1901378	organic heteropentacyclic compound biosynthetic process	2/4604	13/31895	0.57925	0.999999	2	1	1
Biological process	GO:1990066	energy quenching	2/4604	13/31895	0.57925	0.999999	2	1	1
Biological process	GO:0016125	sterol metabolic process	23/4604	163/31895	0.581072	0.999999	23	10	13
Biological process	GO:0032535	regulation of cellular component size	21/4604	149/31895	0.582824	0.999999	21	13	8
Biological process	GO:0090066	regulation of anatomical structure size	21/4604	149/31895	0.582824	0.999999	21	13	8
Biological process	GO:0000462	maturation of SSU-rRNA from tricistronic rRNA transcript (SSU-rRNA, 5.8S rRNA, LSU-rRNA)	5/4604	35/31895	0.583074	0.999999	5	3	2
Biological process	GO:0035510	DNA dealkylation	5/4604	35/31895	0.583074	0.999999	5	2	3
Biological process	GO:0051262	protein tetramerization	5/4604	35/31895	0.583074	0.999999	5	4	1
Biological process	GO:0009101	glycoprotein biosynthetic process	38/4604	269/31895	0.584039	0.999999	38	13	25
Biological process	GO:0009123	nucleoside monophosphate metabolic process	10/4604	71/31895	0.584951	0.999999	10	4	6
Biological process	GO:0010119	regulation of stomatal movement	31/4604	220/31895	0.587233	0.999999	31	12	19
Biological process	GO:0009637	response to blue light	17/4604	121/31895	0.587533	0.999999	17	11	6
Biological process	GO:0090333	regulation of stomatal closure	17/4604	121/31895	0.587533	0.999999	17	7	10
Biological process	GO:0000280	nuclear division	46/4604	326/31895	0.590673	0.999999	46	34	12
Biological process	GO:0019953	sexual reproduction	37/4604	263/31895	0.594236	0.999999	37	18	19
Biological process	GO:0044703	multi-organism reproductive process	37/4604	263/31895	0.594236	0.999999	37	18	19
Biological process	GO:0046916	cellular transition metal ion homeostasis	13/4604	93/31895	0.594848	0.999999	13	6	7
Biological process	GO:0061077	chaperone-mediated protein folding	13/4604	93/31895	0.594848	0.999999	13	4	9
Biological process	GO:0006869	lipid transport	35/4604	249/31895	0.595315	0.999999	35	19	16
Biological process	GO:0046700	heterocycle catabolic process	59/4604	418/31895	0.595692	0.999999	59	25	34
Biological process	GO:0006284	base-excision repair	7/4604	50/31895	0.596115	0.999999	7	5	2
Biological process	GO:0006353	DNA-templated transcription, termination	7/4604	50/31895	0.596115	0.999999	7	5	2
Biological process	GO:0009404	toxin metabolic process	7/4604	50/31895	0.596115	0.999999	7	4	3
Biological process	GO:0110154	RNA decapping	7/4604	50/31895	0.596115	0.999999	7	6	1
Biological process	GO:0048285	organelle fission	53/4604	376/31895	0.597139	0.999999	53	36	17
Biological process	GO:0051241	negative regulation of multicellular organismal process	30/4604	214/31895	0.598678	0.999999	30	15	15
Biological process	GO:0007017	microtubule-based process	47/4604	334/31895	0.599082	0.999999	47	29	18
Biological process	GO:0000819	sister chromatid segregation	18/4604	129/31895	0.600103	0.999999	18	12	6
Biological process	GO:0009264	deoxyribonucleotide catabolic process	3/4604	21/31895	0.601762	0.999999	3	0	3
Biological process	GO:0030835	negative regulation of actin filament depolymerization	3/4604	21/31895	0.601762	0.999999	3	3	0
Biological process	GO:0034051	negative regulation of plant-type hypersensitive response	3/4604	21/31895	0.601762	0.999999	3	1	2
Biological process	GO:0034724	DNA replication-independent nucleosome organization	3/4604	21/31895	0.601762	0.999999	3	2	1
Biological process	GO:0048766	root hair initiation	3/4604	21/31895	0.601762	0.999999	3	2	1
Biological process	GO:0051055	negative regulation of lipid biosynthetic process	3/4604	21/31895	0.601762	0.999999	3	1	2
Biological process	GO:0051693	actin filament capping	3/4604	21/31895	0.601762	0.999999	3	3	0
Biological process	GO:1903320	regulation of protein modification by small protein conjugation or removal	3/4604	21/31895	0.601762	0.999999	3	2	1
Biological process	GO:0030307	positive regulation of cell growth	6/4604	43/31895	0.601797	0.999999	6	3	3
Biological process	GO:0045828	positive regulation of isoprenoid metabolic process	6/4604	43/31895	0.601797	0.999999	6	3	3
Biological process	GO:0009119	ribonucleoside metabolic process	10/4604	72/31895	0.603529	0.999999	10	4	6
Biological process	GO:0009556	microsporogenesis	10/4604	72/31895	0.603529	0.999999	10	6	4
Biological process	GO:0006486	protein glycosylation	37/4604	264/31895	0.603978	0.999999	37	13	24
Biological process	GO:0043413	macromolecule glycosylation	37/4604	264/31895	0.603978	0.999999	37	13	24
Biological process	GO:0140013	meiotic nuclear division	23/4604	165/31895	0.605776	0.999999	23	17	6
Biological process	GO:0090698	post-embryonic plant morphogenesis	49/4604	349/31895	0.606839	0.999999	49	30	19
[truncated: 2,264 more rows]

## Sheet: 968-19-S1_vs_968-19-S3
Table S5 968-19-S1_vs_968-19-S3GO enrichment
[truncated: 3,848 more rows]

## Sheet: Y25-S1_vs_Y25-S3
Table S6 Y25-S1_vs_Y25-S3GO enrichment
[truncated: 3,708 more rows]
